# Supplementary material for: The Allelic Diversity of the Gibberellin Signaling Pathway Genes in Aegilops tauschii Coss
Source: Plants (Basel). 2020 Dec 2;9(12):1696. doi: 10.3390/plants9121696 (PMC7761575; doi:10.3390/plants9121696)
Supplement: Supplementary file 1 [file plants-09-01696-s001.zip]

Archive with 7 entries (7 files):
- Aegilops_taushii_Gid1_alleles.fasta
- Aegilops_taushii_GID1_protein_isoforms.fasta
- Aegilops_taushii_Gid2_alleles.fasta
- Aegilops_taushii_GID2_protein_isoforms.fasta
- Aegilops_taushii_Rht-D1_alleles.fasta
- Aegilops_taushii_RHT-D1_protein_isoforms.fasta
- Table S1.pdf
