# Supplementary material for: The Allelic Diversity of the Gibberellin Signaling Pathway Genes in Aegilops tauschii Coss
Source: Plants (Basel). 2020 Dec 2;9(12):1696. doi: 10.3390/plants9121696 (PMC7761575; doi:10.3390/plants9121696)
Supplement: Supplementary file 1 [file plants-09-01696-s001.zip › Aegilops_taushii_Gid1_alleles.fasta]

>Gid1-D1a_K1657 .
CTATATGCATGCGCGAGCGAAAAACAGAGCCGGAAACCCGTTGAAAAATCCAAGTAGCCG
CATCAAGGCCGGCAGCGGGGCTAGATCGGGGCCAAGGCGCCACAAACGGGGCCTGGAAAA
TCCACGCCCGTGGCAGCTAGCCGTGTGCCTAATGAACAGGACAAGGCTGGGCCTGTCAGT
TTTTTCTTAAATGTCAGGGTTTTGCTTGCTTAATCAAGCCTTATTATAGTACTAAAACGC
AGTGTGAGTAATCTAACCTGGGCTTTTTCTCTCACATGGCTTCTAAACCGCTGCTGACTC
GGCCCACGCGAACAGCGACACCGCGCGACGCGACGTCCACGTACGCGCGTACATGTACAA
GCGTCCACGATTTGGTGCACCAAACAGTTCGTCGTCGAGTTCCTCTGCCGCCCTACGTCT
AAAAGAAAGCGGCCAAAAACGCGAACGCAAAGGAACTCTCAATTCTCAGAGGCCACGCGC
ATCCATCCATCCCCCGAAACCGTCCAAAACAATAAACAAAACAAACAGACCAGGAGAGAG
AATAGAAAGAGAAAAAAAAATACTAACTATATTGGCATGGCAGCGGCAGCTTAGCTAGGG
GCAAGTGGGGTGGGCCCCGCACACGCAAGTTTTACTTTTTGAGCCGCCCGGTTTTGTCGT
CTCCCCCGTCCGCTCCCCTCCCCATCCCCTATTTCCATTGCCTCCCCTCCCCACCCCCCT
CTCCCCCTTCCCACTCGTCTCCCTGTGCTTCACGCCACAGCTCACCAGCGCGCGCGCTCT
CGCTCAACCTTTCGCGACCCGCGCGAGCCGAGCCTCGTACGCCCTCGCACCACAGTGCGC
GACTGCTCGGCCGGCTTCTCGTGCCCGCTAGGGAGGGAGGGAGGGGGGATTCGGAGCCGG
AGGAGATCGCCGGCGGCTGGGCTCCTGCCGGAGGACTCGGCGGGCGGGATCCACCTCGCG
CTTCTTGGAGGCCCCCATGCCGTGAGCGAAGCAGCCAGCGCCATCCTTCGTTCCCCGGGG
AGATCTTGCTCTTACTCCTGCAGCAGCTGAGAGCCGAGGGCCGAGACCGAGAGGAGGCAG
CGCCCGCCGCCGACATGGCCGGCAGCGACGAGGTCAACCGCAACGCGTGCAAGGTCCGTC
CGCCCGCCCTCCTCCTCCTCTGTTTGGCGCTTCCCGCGCCTGTTTCGGGGCACTAGCGCC
GCATGTGCAGGCGTCCGTCCTTGCGCTCGTGTTTGGGTTCTCGTTTTCGGGCCTTCTTCT
TGCCGTGTGGGCGCCGCCGCCCGCGCGATTCTCGATTTGTGCCGCGCCCCCGCCAGCGCC
AACGCCCCGCCGCTTTACGGCTGAGTTGAGACGGTGGAAGGGAGGGGATTGGGGCCGGGC
CTGCGATTTCTCTCTCGCTCCGTCGCTGCCTTTGTTTCCCCTTTGGGCTCAATCCCAATT
TTATTCCCCTCTCGCCTGCCTCGGTTGTTTTAGGGGGGTGCCCGGCCGATACTAACACAG
CTACCCAACAAGCAACAAATCATTCATCCACATCCATCCATCCGGCCGTGTGTGCGCGCG
CGCGTGCCTTTGCCGCAGAGCGCCGGCCCAAAGCTTGCATCTTTTCTAGCAAGACGCGAC
CGGAAGACGGCGCCTCGCATTGCGCTCCTGTCCGCGCGCAAATCAGCAAAGAAATAGGAG
GATTCGTTTCGTTGAGCCGAGTGGTTTGATTGTGTTTTTTTGCTGGTGGTCTCGCTCTCA
CACTGTTGCTGCTGGGTTTGTCGTGCTGTGCAGACGGTGGTGCCGCTCCACACATGGGTG
CTCATCTCCAACTTCAAGGTGTCGTACCACATGCTCCGCCGCCCCGACGGCACCTTCGAG
CGCGACCTCGCCGAGTACATGGACCGCCGGGTGCCCGCCAACCCGAAGCCGGTCGAGGGC
GTCTCCTCCTTCGACCACGTCATCGACCCGTCCGTCGGCCTCGAGGCGCGCATCTACCGC
GCCGTCGCCGGCAACGCCGCGGCCGCCGAGGGCGCCGCCGCGCTCACCCTGCCCATCCTC
GAGTTCCTCGGCGGGGCGCCGTCCCCGGACCCGCTCCCGGTGATCATCTTCTTCCACGGT
GGCAGCTTCGCGCACTCGGCGTCCAGCACCACCATCTACGACAACCTCTGCCGCCAGTTC
GTGAAGCTGAGCAAGGGCGTGGTGGTGTCCGTCAACTACCGGCGCGCCCCGGAGCACCGG
TACCCGTGCGCGTACGACGACGGGTGGGCCGCGCTCAAGTGGGCCCAAGCCCAGCCGTTC
CTGCGGAGCGGCGAGGGCGCGCGGCTCCGCGTGTTCCTCGCCGGCGACAGCTCCGGCGGC
AACATCGCGCACCACGTGGCCGTTCGCGCCGCGGAGGAGGGGATCAAGATACACGGCAAC
ATCCTGCTCAACGCCATGTTCGGCGGCAACGAGCGCACCGAGTCGGAGCGGCGCCTGGAC
GGCAAGTACTTCGTCACGCTCCAGGACAGGGACTGGTACTGGAAGGCGTACCTGCCGGAG
GACGCGGACCGGGACCACCCGGCGTGCAACCCGTTCGGGCCGAACGGGCGGCGGCTCAAG
GGCCTGCCCTTCGCCAAGAGCCTCATCATCGTGTCGGGGCTGGACCTCACCTGCGACCGG
CAGCTGGGCTACGCCGAGGGCCTCCGGGAGGACGGCCACGACGTGAAGCTGGTGCACCGC
GAGAAGGCCACCATCGGCTTCTACCTGCTGTCCAACACGGACCACTACCACGAGGTGATG
GAGGAGATCGCCGAGTTCGTCCGAGCTAACCTCCTGTAGCACATACACCAGCCCAGTCGT
CTCGTCGTGGATGAGCTCGCCGTTCGTCCCGACGCAATCAAATACGTACGTACTACGTAC
TACTGCCTATAGGAAGCTAAATGGTAAGCTTGACTTATACTAGTATCTCTTATACTACCG
CCGCCGCCGGTGCTGCTGCTGCTTGGGGATGTCATCTTGGAGCCCGGCAATGGCTTCTGG
CAAGTGATCTCTAGGCTCCAAAGGGGATCCCCATGTCTGTCCGTCTGTCCTTCTGATGAT
AAAACTCAATGGCTCTTCCTCGTCGGAGCGCGGGAAGCCATTGCCGTCCCACTAATTGTT
CCGCCGGCCGATCAGCTCGGCCGGTGTGATCCTTGGTTCTCTGATCTGTATCCATCCATG
TGTTTGCCTCTGGGGCTAAGACAAGAGAGAGAGAGTGCCTCCCCTCCAGCATGTACCATT
TGACATTGGTTGATGGAGAGGAGCATATTATTTCACCTTCATCCTCTGTTGCTGCTTCTG
CTGCTTATCCTTGAGGGAAGATCTGTCTAACGTTATGTGTACAGTGATCGATCAACGGGG
AGAGTGTCCCTCTTTTGTTGCTGTTGATGTGGTAGTTTCTTTCTTGTGTCAGCTACGGGC
TGGATTGGAT--GGTGCTCTCTCGGCTCACTCTCGTCCAATCCGTGCATGTGAAAAATAC
GCCTATCTTATCTATCTATCCTGTGTGGTGATATATGCTTCTAGTCCAGTCCAGACCAGT
AGTAGTCTAGGCTAGCAGTATAAATTCTCTTCTAACTTTTTATATCTTTCTCTCCTTTTC
TGATTGATGTACTCTGATGATCCTTATGTATACACATGTTTGGAGTTTGGACTGCTACTG
TACTCTACTAAGTTGATCCATCCATTCTCG
>Gid1-D1b_K1216 .
CTATATGCATGCGCGAGCGAAAAACAGAGCCGGAAACCCGTTGAAAAATCCAAGTAGCCG
CATCAAGGCCGGCAGCGGGGCTAGATCGGGGCCAAGGCGCCACAAACGGGGCCTGGAAAA
TCCACGCCCGTGGCAGCTAGCCGTGTGCCTAATGAACAGGACAAGGCTGGGCCTGTCAGT
TTTTTCTTAAATGTCAGGGTTTTGCTTGCTTAATCAAGCCTTATTATAGTACTAAAACGC
AGTGTGAGTAATCTAACCTGGGCTTTTTCTCTCACATGGCTTCTAAACCGCTGGTGACTC
GGCCCACGCGAACAGCGACACCGCGCGACGCGACGTCCACGTACGCGCGTACATGTACAA
GCGTCCACGATTTGGTGCACCTAACAGTTCGTCGTCGAGTTCCTCTGCCGCCCTACGTCT
AAAAGAAAGCGGCCAAAAACGCAAACGCAAAGGAACTCTCAATTCTCAGAGGCCACGCGC
ATCCATCCATCCCCCGAAACCGTCCAAAACAATAAACAAAACAAACAGACCAGGAGAGAG
AATAGAAAGAGAAAAAAAAATACTAACTATATTGGCATGGCAGCGGCAGCTTAGCTAGGG
GCAAGTGGGGTGGGCCCCGCACACGCAAGTTTTACTTTTTGAGCCGCCCGGTTTTGTCGT
CTCCCCCGTCCGCTCCCCTCCCCATCCCCTATTTCCATTGCCTCCCCTCCCCACCCCCCT
CTCCCCCTTCCCACTCGTCTCCCTGTGCTTCACGCCACAGCTCACCAGCGCGCGCGCTCT
CGCTCAACCTCTCGCGACCCGCGCGAGCCGAGCCTCGTACGCCCTCGCACCACAGTGCGC
GACTGCTCGGCCGGTTTCTCGTGCCCGCTAGGGAGGGAGGGAGGGGGGATTCGGAGCCGG
AGGAGATCGCCGGCGGCTGGGCTCCTGCCGGAGGACTCGGCGGGCGGGATCCACCTCGCG
CTTCTTGGAGGCCCCCATGCCGTGAGCGAAGCAGCCAGCGCCATCCTTCGTTCCCCGGGG
AGATCTTGCTCTTACTCCTGCAGCAGCTGAGAGCCGAGGGCCGAGACCGAGAGGAGGCAG
CGCCCGCCGCCGACATGGCCGGCAGCGACGAGGTCAACCGCAACGCGTGCAAGGTCCGTC
CGCCCGCCCTCCTCCTCCTCTGTTTGGCGCTTCCCGCGCCTGTTTCGGGGCACTAGCGCC
GCATGTGCAGGCCTCCGTCCTTGCGCTCGTGTTTGGGTTCTCGTTTTCGGGCCTTCTTCT
TGCCGTGTGGGCGCCGCCGCCCGCGCGATTCTCGATTTGTGCCGCGCCCCCGCCAGCGCC
AACGCCCCGCCGCTTTACGGCTGAGTTGAGACGGTGGAAGGGAGGGGATTGGGGCCGGGC
CTGCGATTTCTCTCTCGCTCCGTCGCTGCCTTTGTTTCCCCTTTGGGCTCAATCCCAATT
TTATTCCCCTCTCGCCTGCCTCGGTTGTTTTAGGGGGGTGCCCGGCCGATACTAACACAG
CTACCCAACAAGCAACAAATCATTCATCCACATCCATCCATCCGGCCGTGTGTGCGCGCG
CGCGTGCCTTTGCCGCAGAGCGCCGGCCCAAAGCTTGCATCTTTTCTAGCAAGACGCGAC
CGGAAGACGGCGCCTCGCATTGCGCTCCTGTCCGCGCGCAAATCAGCAAAGAAATAGGAG
GATTCGTTTCGTTGAGCCGAGTGGTTTGATTGTGTTTTTTTGCTGGTGGTCTCGCTCTCA
CACTGTTGCTGCTGGGTTTGTCGTGCTGTGCAGACGGTGGTGCCGCTCCACACATGGGTG
CTCATCTCCAACTTCAAGGTGTCGTACCACATGCTCCGCCGCCCCGACGGCACCTTCGAG
CGCGACCTCGCCGAGTACATGGACCGCCGGGTGCCCGCCAACCCGAAGCCGGTCGAGGGC
GTCTCCTCCTTCGACCACGTCATCGACCCGTCCGTCGGCCTCGAGGCGCGCATCTACCGC
GCCGTCGCCGGCAACGCCGCGGCCGCCGAGGGCGCCGCCGCGCTCACCCTGCCCATCCTC
GAGTTCCTCGGCGGGGCGCCGTCCCCGGACCCGCTCCCGGTGATCATCTTCTTCCACGGC
GGCAGCTTCGCGCACTCGGCGTCCAGCACCACCATCTACGACAACCTCTGCCGCCAGTTC
GTGAAGCTGAGCAAGGGCGTGGTGGTGTCCGTCAACTACCGGCGCGCCCCGGAGCACCGG
TACCCGTGCGCGTACGACGACGGGTGGGCCGCGCTCAAGTGGGCCCAAGCCCAGCCGTTC
CTGCGGAGCGGCGAGGGCGCGCGGCTCCGCGTGTTCCTCGCCGGCGACAGCTCCGGCGGC
AACATCGCGCACCACGTGGCCGTTCGCGCCGCGGAGGAGGGGATCAAGATACACGGCAAC
ATCCTGCTCAACGCCATGTTCGGCGGCAACGAGCGCACCGAGTCGGAGCGGCGCCTGGAC
GGCAAGTACTTCGTCACGCTCCAGGACAGGGACTGGTACTGGAAGGCGTACCTGCCGGAG
GACGCGGACCGGGACCACCCAGCGTGCAACCCGTTCGGGCCGAACGGGCGGCGGCTCAAG
GGCCTGCCCTTCGCCAAGAGCCTCATCATCGTGTCGGGGCTGGACCTCACCTGCGACCGG
CAGCTGGGCTACGCCGAGGCCCTCCGGGAGGACGGCCACGACGTGAAGCTGGTGCACCGC
GAGAAGGCCACCATCGGCTTCTACCTGCTGTCCAACACGGACCACTACCACGAGGTGATG
GAGGAGATCGCCGAGTTCGTCCGAGCTAACCTCCTGTAGCACATACACCAGCCCAGTCGT
CTCGTCGTGGATGAGCTCGCCGTCCGTCCCGACGCAATCAAATACGTACGTACTACGTAC
TACTGCCTATAGGAAGCTAAATGGTAAGCTTGACTTATACTAGTATCTCTTATACTACCG
CCGCCGCCGGTGCTGCTGCTGCTTGGGGATGTCATCTTGGAGCCCGGCAATGGCTTCTGG
CAAGTGATCTCTAGGCTCCAAAGGGGATCCCCATGTCTGTCCGTCTGTCCTTCTGATGAT
AAAACTCAATGGCTCTTCCTCGTCGGAGCGCGGGAAGCCATTGCCGTCCCACTAATTGTT
CCGCCGGCCGATCAGCTCGGCCGGTGTGATCCTTGGTTCTCTGATCTGTATCCATCCATG
TGTTTGCCTCTGGGGCTAAGACAAGAGAGAGAGAGTGCCTCCCCTCCAGCATGTACCATT
TGACATTGGTTGATGGAGAGGAGCATATTATTTCACCTTCATCCTCTGTTGCTGCTTCTG
CTGCTTATCCTTGAGGGAAGATCTGTCTAACGTTATGTGTACAGTGATCGATCAACGGGG
AGAGTGTCCCTCTTTTGTTGCTGTTGATGTGGTAGTTTCTTTCTTGTGTCAGCTACGGGC
TGGATTGGAT--GGTGCTCTCTCGGCTCACTCTCGTCCAATCCGTGCATGTGAAAAATAC
GCCTATCTTATCTATCTATCCTGTGTGGTGATATATGCTTCTAGTCCAGTCCAGACCAGT
AGTAGTCTAGGCTAGCAGTATAAATTCTCTTCTAACTTTTTGTATCTTTCTCTCCTTTTC
TGATTGATGTACTCTGATGATCCTTATGTATACACATGTTTGGAGTTTGGACTGCTACTG
TACTCTACTAAGTTGATCCATCCATTCTCG
>Gid1-D1c_K428 .
CTATATGCATGCGCGAGCGAAAAACAGAGCCGGAAACCCGTTGAAAAATCCAAGTAGCCG
CATCAAGGCCGGCAGCGGGGCTAGATCGGGGCCAAGGCGCCACAAACGGGGCCTGGAAAA
TCCACGCCCGTGGCAGCTAGCCGTGTGCCTAATGAACAGGACAAGGCTGGGCCTGTCAGT
TTTTTCTTAAATGTCAGGGTTTTGCTTGCTTAATCAAGCCTTATTATAGTACTAAAACGC
AGTGTGAGTAATCTAACCTGGGCTTTTTCTCTCACATGGCTTCTAAACCGCTGCTGACTC
GGCCCACGCGAACAGCGACACCGCGCGACGCGACGTCCACGTACGCGCGTACATGTACAA
GCGTCCACGATTTGGTGCACCAAACAGTTCGTCGTCGAGTTCCTCTGCCGCCCTACGTCT
AAAAGAAAGCGGCCAAAAACGCGAACGCAAAGGAACTCTCAATTCTCAGAGGCCACGCGC
ATCCATCCATCCCCCGAAACCGTCCAAAACAATAAACAAAACAAACAGACCAGGAGAGAG
AATAGAAAGAGAAAAAAAAATACTAACTATATTGGCATGGCAGCGGCAGCTTAGCTAGGG
GCAAGTGGGGTGGGCCCCGCACACGCAAGTTTTACTTTTTGAGCCGCCCGGTTTTGTCGT
CTCCCCCGTCCGCTCCCCTCCCCATCCCCTATTTCCATTGCCTCCCCTCCCCACCCCCCT
CTCCCCCTTCCCACTCGTCTCCCTGTGCTTCACGCCACAGCTCACCAGCGCGCGCGCTCT
CGCTCAACCTTTCGCGACCCGCGCGAGCCGAGCCTCGTACGCCCTCGCACCACAGTGCGC
GACTGCTCGGCCGGCTTCTCGTGCCCGCTAGGGAGGGAGGGAGGGGGGATTCGGAGCCGG
AGGAGATCGCCGGCGGCTGGGCTCCTGCCGGAGGACTCGGCGGGCGGGATCCACCTCGCG
CTTCTTGGAGGCCCCCATGCCGTGAGCGAAGCAGCCAGCGCCATCCTTCGTTCCCCGGGG
AGATCTTGCTCTTACTCCTGCAGCAGCTGAGAGCCGAGGGCCGAGACCGAGAGGAGGCAG
CGCCCGCCGCCGACATGGCCGGCAGCGACGAGGTCAACCGCAACGCGTGCAAGGTCCGTC
CGCCCGCCCTCCTCCTCCTCTGTTTGGCGCTTCCCGCGCCTGTTTCGGGGCACTAGCGCC
GCATGTGCAGGCGTCCGTCCTTGCGCTCGTGTTTGGGTTCTCGTTTTCGGGCCTTCTTCT
TGCCGTGTGGGCGCCGCCGCCCGCGCGATTCTCGATTTGTGCCGCGCCCCCGCCAGCGCC
AACGCCCCGCCGCTTTACGGCTGAGTTGAGACGGTGGAAGGGAGGGGATTGGGGCCGGGC
CTGCGATTTCTCTCTCGCTCCGTCGCTGCCTTTGTTTCCCCTTTGGGCTCAATCCCAATT
TTATTCCCCTCTCGCCTGCCTCGGTTGTTTTAGGGGGGTGCCCGGCCGATACTAACACAG
CTACCCAACAAGCAACAAATCATTCATCCACATCCATCCATCCGGCCGTGTGTGCGCGCG
CGCGTGCCTTTGCCGCAGAGCGCCGGCCCAAAGCTTGCATCTTTTCTAGCAAGACGCGAC
CGGAAGACGGCGCCTCGCATTGCGCTCCTGTCCGCGCGCAAATCAGCAAAGAAATAGGAG
GATTCGTTTCGTTGAGCCGAGTGGTTTGATTGTGTTTTTTTGCTGGTGGTCTCGCTCTCA
CACTGTTGCTGCTGGGTTTGTCGTGCTGTGCAGACGGTGGTGCCGCTCCACACATGGGTG
CTCATCTCCAACTTCAAGGTGTCGTACCACATGCTCCGCCGCCCCGACGGCACCTTCGAG
CGCGACCTCGCCGAGTACATGGACCGCCGGGTGCCCGCCAACCCGAAGCCGGTCGAGGGC
GTCTCCTCCTTCGACCACGTCATCGACCCGTCCGTCGGCCTCGAGGCGCGCATCTACCGC
GCCGTCGCCGGCAACGCCGCGGCCGCCGAGGGCGCCGCCGCGCTCACCCTGCCCATCCTC
GAGTTCCTCGGCGGGGCGCCGTCCCCGGACCCGCTCCCGGTGATCATCTTCTTCCACGGC
GGCAGCTTCGCGCACTCGGCGTCCAGCACCACCATCTACGACAACCTCTGCCGCCAGTTC
GTGAAGCTGAGCAAGGGCGTGGTGGTGTCCGTCAACTACCGGCGCGCCCCGGAGCACCGG
TACCCGTGCGCGTACGACGACGGGTGGGCCGCGCTCAAGTGGGCCCAAGCCCAGCCGTTC
CTGCGGAGCGGCGAGGGCGCGCGGCTCCGCGTGTTCCTCGCCGGCGACAGCTCCGGCGGC
AACATCGCGCACCACGTGGCCGTTCGCGCCGCGGAGGAGGGGATCAAGATACACGGCAAC
ATCCTGCTCAACGCCATGTTCGGCGGCAACGAGCGCACCGAGTCGGAGCGGCGCCTGGAC
GGCAAGTACTTCGTCACGCTCCAGGACAGGGACTGGTACTGGAAGGCGTACCTGCCGGAG
GACGCGGACCGGGACCACCCGGCGTGCAACCCGTTCGGGCCGAACGGGCGGCGGCTCAAG
GGCCTGCCCTTCGCCAAGAGCCTCATCATCGTGTCGGGGCTGGACCTCACCTGCGACCGG
CAGCTGGGCTACGCCGAGGGCCTCCGGGAGGACGGCCACGACGTGAAGCTGGTGCACCGC
GAGAAGGCCACCATCGGCTTCTACCTGCTGTCCAACACGGACCACTACCACGAGGTGATG
GAGGAGATCGCCGAGTTCGTCCGAGCTAACCTCCTGTAGCACATACACCAGCCCAGTCGT
CTCGTCGTGGATGAGCTCGCCGTTCGTCCCGACGCAATCAAATACGTACGTACTACGTAC
TACTGCCTATAGGAAGCTAAATGGTAAGCTTGACTTATACTAGTATCTCTTATACTACCG
CCGCCGCCGGTGCTGCTGCTGCTTGGGGATGTCATCTTGGAGCCCGGCAATGGCTTCTGG
CAAGTGATCTCTAGGCTCCAAAGGGGATCCCCATGTCTGTCCGTCTGTCCTTCTGATGAT
AAAACTCAATGGCTCTTCCTCGTCGGAGCGCGGGAAGCCATTGCCGTCCCACTAATTGTT
CCGCCGGCCGATCAGCTCGGCCGGTGTGATCCTTGGTTCTCTGATCTGTATCCATCCATG
TGTTTGCCTCTGGGGCTAAGACAAGAGAGAGAGAGTGCCTCCCCTCCAGCATGTACCATT
TGACATTGGTTGATGGAGAGGAGCATATTATTTCACCTTCATCCTCTGTTGCTGCTTCTG
CTGCTTATCCTTGAGGGAAGATCTGTCTAACGTTATGTGTACAGTGATCGATCAACGGGG
AGAGTGTCCCTCTTTTGTTGCTGTTGATGTGGTAGTTTCTTTCTTGTGTCAGCTACGGGC
TGGATTGGAT--GGTGCTCTCTCGGCTCACTCTCGTCCAATCCGTGCATGTGAAAAATAC
GCCTATCTTATCTATCTATCCTGTGTGGTGATATATGCTTCTAGTCCAGTCCAGACCAGT
AGTAGTCTAGGCTAGCAGTATAAATTCTCTTCTAACTTTTTATATCTTTCTCTCCTTTTC
TGATTGATGTACTCTGATGATCCTTATGTATACACATGTTTGGAGTTTGGACTGCTACTG
TACTCTACTAAGTTGATCCATCCATTCTCG
>Gid1-D1d_K1099 .
CTATATGCATGCGCGAGCGAAAAACAGAGCCGGAAACCCGTTGAAAAATCCAAGTAGCCG
CATCAAGGCCGGCAGCGGGGCTAGATCGGGGCCAAGGCGCCACAAACGGGGCCTGGAAAA
TCCACGCCCGTGGCAGCTAGCCGTGTGCCTAATGAACAGGACAAGGCTGGGCCTGTCAGT
TTTTTCTTAAATGTCAGGGTTTTGCTTGCTTAATCAAGCCTTATTATAGTACTAAAACGC
AGTGTGAGTAATCTAACCTGGGCTTTTTCTCTCACATGGCTTCTAAACCGCTGGTGACTC
GGCCCACGCGAACAGCGACACCGCGCGACGCGACGTCCACGTACGCGCGTACATGTACAA
GCGTCCACGATTTGGTGCACCTAACAGTTCGTCGTCGAGTTCCTCTGCCGCCCTACGTCT
AAAAGAAAGCGGCCAAAAACGCAAACGCAAAGGAACTCTCAATTCTCAGAGGCCACGCGC
ATCCATCCATCCCCCGAAACCGTCCAAAACAATAAACAAAACAAACAGACCAGGAGAGAG
AATAGAAAGAG-AAAAAAAATACTAACTATATTGGCATGGCAGCGGCAGCTTAGCTAGGG
GCAAGTGGGGTGGGCCCCGCACACGCAAGTTTTACTTTTTGAGCCGCCCGGTTTTGTCGT
CTCCCCCGTCCGCTCCCCTCCCCATCCCCTATTTCCATTGCCTCCCCTCCCCACCCCCCT
CTCCCCCTTCCCACTCGTCTCCCTGTGCTTCACGCCACAGCTCACCAGCGCGCGCGCTCT
CGCTCAACCTTTCGCGACCCGCGCGAGCCGAGCCTCGTACGCCCTCGCACCACAGTGCGC
GACTGCTCGGCCGGTTTCTCGTGCCCGCTAGGGAGGGAGGGAGGGGGGATTCGGAGCCGG
AGGAGATCGCCGGCGGCTGGGCTCCTGCCGGAGGACTCGGCGGGCGGGATCCACCTCGCG
CTTCTTGGAGGCCCCCATGCCGTGAGCGAAGCAGCCAGCGCCATCCTTCGTTCCCCGGGG
AGATCTTGCTCTTACTCCTGCAGCAGCTGAGAGCCGAGGGCCGAGACCGAGAGGAGGCAG
CGCCCGCCGCCGACATGGCCGGCAGCGACGAGGTCAACCGCAACGCGTGCAAGGTCCGTC
CGCCCGCCCTCCTCCTCCTCTGTTTGGCGCTTCCCGCGCCTGTTTCGGGGCACTAGCGCC
GCATGTGCAGGCCTCCGTCCTTGCGCTCGTGTTTGGGTTCTCGTTTTCGGGCCTTCTTCT
TGCCGTGTGGGCGCCGCCGCCCGCGCGATTCTCGATTTGTGCCGCGCCCCCGCCAGCGCC
AACGCCCCGCCGCTTTACGGCTGAGTTGAGACGGTGGAAGGGAGGGGATTGGGGCCGGGC
CTGCGATTTCTCTCTCGCTCCGTCGCTGCCTTTGTTTCCCCTTTGGGCTCAATCCCAATT
TTATTCCCCTCTCGCCTGCCTCGGTTGTTTTAGGGGGGTGCCCGGCCGATACTAACACAG
CTACCCAACAAGCAACAAATCATTCATCCACATCCATCCATCCGGCCGTGTGTGCGCGCG
CGCGTGCCTTTGCCGCAGAGCGCCGGCCCAAAGCTTGCATCTTTTCTAGCAAGACGCGAC
CGGAAGACGGCGCCTCGCATTGCGCTCCTGTCCGCGCGCAAATCAGCAAAGAAATAGGAG
GATTCGTTTCGTTGAGCCGAGTGGTTTGATTGTGTTTTTTTGCTGGTGGTCTCGCTCTCA
CACTGTTGCTGCTGGGTTTGTCGTGCTGTGCAGACGGTGGTGCCGCTCCACACATGGGTG
CTCATCTCCAACTTCAAGGTGTCGTACCACATGCTCCGCCGCCCCGACGGCACCTTCGAG
CGCGACCTCGCCGAGTACATGGACCGCCGGGTGCCCGCCAACCCGAAGCCGGTCGAGGGC
GTCTCCTCCTTCGACCACGTCATCGACCCGTCCGTCGGCCTCGAGGCGCGCATCTACCGC
GCCGTCGCCGGCAACGCCGCGGCCGCCGAGGGCGCCGCCGCGCTCACCCTGCCCATCCTC
GAGTTCCTCGGCGGGGCGCCGTCCCCGGACCCGCTCCCGGTGATCATCTTCTTCCACGGC
GGCAGCTTCGCGCACTCGGCGTCCAGCACCACCATCTACGACAACCTCTGCCGCCAGTTC
GTGAAGCTGAGCAAGGGCGTGGTGGTGTCCGTCAACTACCGGCGCGCCCCGGAGCACCGG
TACCCGTGCGCGTACGACGACGGGTGGGCCGCGCTCAAGTGGGCCCAAGCCCAGCCGTTC
CTGCGGAGCGGCGAGGGCGCGCGGCTCCGCGTGTTCCTCGCCGGCGACAGCTCCGGCGGC
AACATCGCGCACCACGTGGCCGTTCGCGCCGCGGAGGAGGGGATCAAGATACACGGCAAC
ATCCTGCTCAACGCCATGTTCGGCGGCAACGAGCGCACCGAGTCGGAGCGGCGCCTGGAC
GGCAAGTACTTCGTCACGCTCCAGGACAGGGACTGGTACTGGAAGGCGTACCTGCCGGAG
GACGCGGACCGGGACCACCCGGCGTGCAACCCGTTCGGGCCGAACGGGCGGCGGCTCAAG
GGCCTGCCCTTCGCCAAGAGCCTCATCATCGTGTCGGGGCTGGACCTCACCTGCGACCGG
CAGCTGGGCTACGCCGAGGGCCTCCGGGAGGACGGCCACGACGTGAAGCTGGTGCACCGC
GAGAAGGCCACCATCGGCTTCTACCTGCTGTCCAACACGGACCACTACCACGAGGTGATG
GAGGAGATCGCCGAGTTCGTCCGAGCTAACCTCCTGTAGCACATACACCAGCCCAGTCGT
CTCGTCGTGGATGAGCTCGCCGTCCGTCCCGACGCAATCAAATACGTACGTACTACGTAC
TACTGCCTATAGGAAGCTAAATGGTAAGCTTGACTTATACTAGTATCTGTTATACTACCG
CCGCCGCCGGTGCTGCTGCTGCTTGGGGATGTCATCTTGGAGCCCGGCAATGGCTTCTGG
CAAGTGATCTCTAGGCTCCAAAGGGGATCCCCATGTCTGTCCGTCTGTCCTTCTGATGAT
AAAACTCAATGGCTCTTCCTCGTCGGAGCGCGGGAAGCCATTGCCGTCCCACTAATTGTT
CCGCCGGCCGATCAGCTCGGCCGGTGTGATCCTTGGTTCTCTGATCTGTATCCATCCATG
TGTTTGCCTCTGGGGCTAAGACAAGAGAGAGAGAGTGCCTCCCCTCCAGCATGTACCATT
TGACATTGGTTGATGGAGAGGAGCATATTATTTCACCTTCATCCTCTGTTGCTGCTTCTG
CTGCTTATCCTTGAGGGAAGATCTGTCTAACGTTATGTGTACAGTGATCGATCAACGGGG
AGAGTGTCCCTCTTTTGTTGCTGTTGATGTGGTAGTTTCTTTCTTGTGTCAGCTACGGGC
TGGATTGGAT--GGTGCTCTCTCGGCTCACTCTCGTCCAATCCGTGCATGTGAAAAATAC
GCCTATCTTATCTATCTATCCTGTGTGGTGATATATGCTTCTAGTCCAGTCCAGACCAGT
AGTAGTCTAGGCTAGCAGTATAAATTCTCTTCTAACTTTTTGTATCTTTCTCTCCTTTTC
TGATTGATGTACTCTGATGATCCTTATGTATACACATGTTTGGAGTTTGGACTGCTACTG
TACTCTACTAAGTTGATCCATCCATTCTCG
>Gid1-D1e_K1112 .
CTATATGCATGCGCGAGCGAAAAACAGAGCCGGAAACCCGTTGAAAAATCCAAGTAGCCG
CATCAAGGCCGGCAGCGGGGCTAGATCGGGGCCAAGGCGCCACAAACGGGGCCTGGAAAA
TCCACGCCCGTGGCAGCTAGCCGTGTGCCTAATGAACAGGACAAGGCTGGGCCTGTCAGT
TTTTTCTTAAATGTCAGGGTTTTGCTTGCTTAATCAAGCCTTATTATAGTACTAAAACGC
AGTGTGAGTAATCTAACCTGGGCTTTTTCTCTCACATGGCTTCTAAACCGCTGGTGACTC
GGCCCACGCGAACAGCGACACCGCGCGACGCGACGTCCACGTACGCGCGTACATGTACAA
GCGTCCACGATTTGGTGCACCTAACAGTTCGTCGTCGAGTTCCTCTGCCGCCCTACGTCT
AAAAGAAAGCGGCCAAAAACGCAAACGCAAAGGAACTCTCAATTCTCAGAGGCCACGCGC
ATCCATCCATCCCCCGAAACCGTCCAAAACAATAAACAAAACAAACAGACCAGGAGAGAG
AATAGAAAGAGAAAAAAAAATACTAACTATATTGGCATGGCAGCGGCAGCTTAGCTAGGG
GCAAGTGGGGTGGGCCCCGCACACGCAAGTTTTACTTTTTGAGCCGCCCGGTTTTGTCGT
CTCCCCCGTCCGCTCCCCTCCCCATCCCCTATTTCCATTGCCTCCCCTCCCCACCCCCCT
CTCCCCCTTCCCACTCGTCTCCCTGTGCTTCACGCCACAGCTCACCAGCGCGCGCGCTCT
CGCTCAACCTCTCGCGACCCGCGCGAGCCGAGCCTCGTACGCCCTCGCACCACAGTGCGC
GACTGCTCGGCCGGTTTCTCGTGCCCGCTAGGGAGGGAGGGAGGGGGGATTCGGAGCCGG
AGGAGATCGCCGGCGGCTGGGCTCCTGCCGGAGGACTCGGCGGGCGGGATCCACCTCGCG
CTTCTTGGAGGCCCCCATGCCGTGAGCGAAGCAGCCAGCGCCATCCTTCGTTCCCCGGGG
AGATCTTGCTCTTACTCCTGCAGCAGCTGAGAGCCGAGGGCCGAGACCGAGAGGAGGCAG
CGCCCGCCGCCGACATGGCCGGCAGCGACGAGGTCAACCGCAACGCGTGCAAGGTCCGTC
CGCCCGCCCTCCTCCTCCTCTGTTTGGCGCTTCCCGCGCCTGTTTCGGGGCACTAGCGCC
GCATGTGCAGGCCTCCGTCCTTGCGCTCGTGTTTGGGTTCTCGTTTTCGGGCCTTCTTCT
TGCCGTGTGGGCGCCGCCGCCCGCGCGATTCTCGATTTGTGCCGCGCCCCCGCCAGCGCC
AACGCCCCGCCGCTTTACGGCTGAGTTGAGACGGTGGAAGGGAGGGGATTGGGGCCGGGC
CTGCGATTTCTCTCTCGCTCCGTCGCTGCCTTTGTTTCCCCTTTGGGCTCAATCCCAATT
TTATTCCCCTCTCGCCTGCCTCGGTTGTTTTAGGGGGGTGCCCGGCCGATACTAACACAG
CTACCCAACAAGCAACAAATCATTCATCCACATCCATCCATCCGGCCGTGTGTGCGCGCG
CGCGTGCCTTTGCCGCAGAGCGCCGGCCCAAAGCTTGCATCTTTTCTAGCAAGACGCGAC
CGGAAGACGGCGCCTCGCATTGCGCTCCTGTCCGCGCGCAAATCAGCAAAGAAATAGGAG
GATTCGTTTCGTTGAGCCGAGTGGTTTGATTGTGTTTTTTTGCTGGTGGTCTCGCTCTCA
CACTGTTGCTGCTGGGTTTGTCGTGCTGTGCAGACGGTGGTGCCGCTCCACACATGGGTG
CTCATCTCCAACTTCAAGGTGTCGTACCACATGCTCCGCCGCCCCGACGGCACCTTCGAG
CGCGACCTCGCCGAGTACATGGACCGCCGGGTGCCCGCCAACCCGAAGCCGGTCGAGGGC
GTCTCCTCCTTCGACCACGTCATCGACCCGTCCGTCGGCCTCGAGGCGCGCATCTACCGC
GCCGTCGCCGGCAACGCCGCGGCCGCCGAGGGCGCCGCCGCGCTCACCCTGCCCATCCTC
GAGTTCCTCGGCGGGGCGCCGTCCCCGGACCCGCTCCCGGTGATCATCTTCTTCCACGGC
GGCAGCTTCGCGCACTCGGCGTCCAGCACCACCATCTACGACAACCTCTGCCGCCAGTTC
GTGAAGCTGAGCAAGGGCGTGGTGGTGTCCGTCAACTACCGGCGCGCCCCGGAGCACCGG
TACCCGTGCGCGTACGACGACGGGTGGGCCGCGCTCAAGTGGGCCCAAGCCCAGCCGTTC
CTGCGGAGCGGCGAGGGCGCGCGGCTCCGCGTGTTCCTCGCCGGCGACAGCTCCGGCGGC
AACATCGCGCACCACGTGGCCGTTCGCGCCGCGGAGGAGGGGATCAAGATACACGGCAAC
ATCCTGCTCAACGCCATGTTCGGCGGCAACGAGCGCACCGAGTCGGAGCGGCGCCTGGAC
GGCAAGTACTTCGTCACGCTCCAGGACAGGGACTGGTACTGGAAGGCGTACCTGCCGGAG
GACGCGGACCGGGACCACCCGGCGTGCAACCCGTTCGGGCCGAACGGGCGGCGGCTCAAG
GGCCTGCCCTTCGCCAAGAGCCTCATCATCGTGTCGGGGCTGGACCTCACCTGCGACCGG
CAGCTGGGCTACGCCGAGGCCCTCCGGGAGGACGGCCACGACGTGAAGCTGGTGCACCGC
GAGAAGGCCACCATCGGCTTCTACCTGCTGTCCAACACGGACCACTACCACGAGGTGATG
GAGGAGATCGCCGAGTTCGTCCGAGCTAACCTCCTGTAGCACATACACCAGCCCAGTCGT
CTCGTCGTGGATGAGCTCGCCGTCCGTCCCGACGCAATCAAATACGTACGTACTACGTAC
TACTGCCTATAGGAAGCTAAATGGTAAGCTTGACTTATACTAGTATCTCTTATACTACCG
CCGCCGCCGGTGCTGCTGCTGCTTGGGGATGTCATCTTGGAGCCCGGCAATGGCTTCTGG
CAAGTGATCTCTAGGCTCCAAAGGGGATCCCCATGTCTGTCCGTCTGTCCTTCTGATGAT
AAAACTCAATGGCTCTTCCTCGTCGGAGCGCGGGAAGCCATTGCCGTCCCACTAATTGTT
CCGCCGGCCGATCAGCTCGGCCGGTGTGATCCTTGGTTCTCTGATCTGTATCCATCCATG
TGTTTGCCTCTGGGGCTAAGACAAGAGAGAGAGAGTGCCTCCCCTCCAGCATGTACCATT
TGACATTGGTTGATGGAGAGGAGCATATTATTTCACCTTCATCCTCTGTTGCTGCTTCTG
CTGCTTATCCTTGAGGGAAGATCTGTCTAACGTTATGTGTACAGTGATCGATCAACGGGG
AGAGTGTCCCTCTTTTGTTGCTGTTGATGTGGTAGTTTCTTTCTTGTGTCAGCTACGGGC
TGGATTGGAT--GGTGCTCTCTCGGCTCACTCTCGTCCAATCCGTGCATGTGAAAAATAC
GCCTATCTTATCTATCTATCCTGTGTGGTGATATATGCTTCTAGTCCAGTCCAGACCAGT
AGTAGTCTAGGCTAGCAGTATAAATTCTCTTCTAACTTTTTGTATCTTTCTCTCCTTTTC
TGATTGATGTACTCTGATGATCCTTATGTATACACATGTTTGGAGTTTGGACTGCTACTG
TACTCTACTAAGTTGATCCATCCATTCTCG
>Gid1-D1f_K3187 .
CTATATGCATGCGCGAGCGAAAAACAGAGCCGGAAACCCGTTGAAAAATCCAAGTAGCCG
CATCAAGGCCGGCAGCGGGGCTAGATCGGGGCCAAGGCGCCACAAACGGGGCCTGGAAAA
TCCACGCCCGTGGCAGCTAGCCGTGTGCCTAATGAACAGGACAAGGCTGGGCCTGTCAGT
TTTTTCTTAAATGTCAGGGTTTTGCTTGCTTAATCAAGCCTTATTATAGTACTAAAACGC
AGTGTGAGTAATCTAACCTGGGCTTTTTCTCTCACATGGCTTCTAAACCGCTGGTGACTC
GGCCCACGCGAACAGCGACACCGCGCGACGCGACGTCCACGTACGCGCGTACATGTACAA
GCGTCCACGATTTGGTGCACCTAACAGTTCGTCGTCGAGTTCCTCTGCCGCCCTACGTCT
AAAAGAAAGCGGCCAAAAACGCAAACGCAAAGGAACTCTCAATTCTCAGAGGCCACGCGC
ATCCATCCATCCCCCGAAACCGTCCAAAACAATAAACAAAACAAACAGACCAGGAGAGAG
AATAGAAAGAGAAAAAAAAATACTAACTATATTGGCATGGCAGCGGCAGCTTAGCTAGGG
GCAAGTGGGGTGGGCCCCGCACACGCAAGTTTTACTTTTTGAGCCGCCCGGTTTTGTCGT
CTCCCCCGTCCGCTCCCCTCCCCATCCCCTATTTCCATTGCCTCCCCTCCCCACCCCCCT
CTCCCCCTTCCCACTCGTCTCCCTGTGCTTCACGCCACAGCTCACCAGCGCGCGCGCTCT
CGCTCAACCTCTCGCGACCCGCGCGAGCCGAGCCTCGTACGCCCTCGCACCACAGTGCGC
GACTGCTCGGCCGGTTTCTCGTGCCCGCTAGGGAGGGAGGGAGGGGGGATTCGGAGCCGG
AGGAGATCGCCGGCGGCTGGGCTCCTGCCGGAGGACTCGGCGGGCGGGATCCACCTCGCG
CTTCTTGGAGGCCCCCATGCCGTGAGCGAAGCAGCCAGCGCCATCCTTCGTTCCCCGGGG
AGATCTTGCTCTTACTCCTGCAGCAGCTGAGAGCCGAGGGCCGAGACCGAGAGGAGGCAG
CGCCCGCCGCCGACATGGCCGGCAGCGACGAGGTCAACCGCAACGCGTGCAAGGTCCGTC
CGCCCGCCCTCCTCCTCCTCTGTTTGGCGCTTCCCGCGCCTGTTTCGGGGCACTAGCGCC
GCATGTGCAGGCCTCCGTCCTTGCGCTCGTGTTTGGGTTCTCGTTTTCGGGCCTTCTTCT
TGCCGTGTGGGCGCCGCCGCCCGCGCGATTCTCGATTTGTGCCGCGCCCCCGCCAGCGCC
AACGCCCCGCCGCTTTACGGCTGAGTTGAGACGGTGGAAGGGAGGGGATTGGGGCCGGGC
CTGCGATTTCTCTCTCGCTCCGTCGCTGCCTTTGTTTCCCCTTTGGGCTCAATCCCAATT
TTATTCCCCTCTCGCCTGCCTCGGTTGTTTTAGGGGGGTGCCCGGCCGATACTAACACAG
CTACCCAACAAGCAACAAATCATTCATCCACATCCATCCATCCGGCCGTGTGTGCGCGCG
CGCGTGCCTTTGCCGCAGAGCGCCGGCCCAAAGCTTGCATCTTTTCTAGCAAGACGCGAC
CGGAAGACGGCGCCTCGCATTGCGCTCCTGTCCGCGCGCAAATCAGCAAAGAAATAGGAG
GATTCGTTTCGTTGAGCCGAGTGGTTTGATTGTGTTTTTTTGCTGGTGGTCTCGCTCTCA
CACTGTTGCTGCTGGGTTTGTCGTGCTGTGCAGACGGTGGTGCCGCTCCACACATGGGTG
CTCATCTCCAACTTCAAGGTGTCGTACCACATGCTCCGCCGCCCCGACGGCACCTTCGAG
CGCGACCTCGCCGAGTACATGGACCGCCGGGTGCCCGCCAACCCGAAGCCGGTCGAGGGC
GTCTCCTCCTTCGACCACGTCATCGACCCGTCCGTCGGCCTCGAGGCGCGCATCTACCGC
GCCGTCGCCGGCAACGCCGCGGCCGCCGAGGGCGCCGCCGCGCTCACCCTGCCCATCCTC
GAGTTCCTCGGCGGGGCGCCGTCCCCGGACCCGCTCCCGGTGATCATCTTCTTCCACGGC
GGCAGCTTCGCGCACTCGGCGTCCAGCACCACCATCTACGACAACCTCTGCCGCCAGTTC
GTGAAGCTGAGCAAGGGCGTGGTGGTGTCCGTCAACTACCGGCGCGCCCCGGAGCACCGG
TACCCGTGCGCGTACGACGACGGGTGGGCCGCGCTCAAGTGGGCCCAAGCCCAGCCGTTC
CTGCGGAGCGGCGAGGGCGCGCGGCTCCGCGTGTTCCTCGCCGGCGACAGCTCCGGCGGC
AACATCGCGCACCACGTGGCCGTTCGCGCCGCGGAGGAGGGGATCAAGATACACGGCAAC
ATCCTGCTCAACGCCATGTTCGGCGGCAACGAGCGCACCGAGTCGGAGCGGCGCCTGGAC
GGCAAGTACTTCGTCACGCTCCAGGACAGGGACTGGTACTGGAAGGCGTACCTGCCGGAG
GACGCGGACCGGGACCACCCGGCGTGCAACCCGTTCGGGCCGAACGGGCGGCGGCTCAAG
GGCCTGCCCTTCGCCAAGAGCCTCATCATCGTGTCGGGGCTGGACCTCACCTGCGACCGG
CAGCTGGGCTACGCCGAGGGCCTCCGGGAGGACGGCCACGACGTGAAGCTGGTGCACCGC
GAGAAGGCCACCATCGGCTTCTACCTGCTGTCCAACACGGACCACTACCACGAGGTGATG
GAGGAGATCGCCGAGTTCGTCCGAGCTAACCTCCTGTAGCACATACACCAGCCCAGTCGT
CTCGTCGTGGATGAGCTCGCCGTCCGTCCCGACGCAATCAAATACGTACGTACTACGTAC
TACTGCCTATAGGAAGCTAAATGGTAAGCTTGACTTATACTAGTATCTCTTATACTACCG
CCGCCGCCGGTGCTGCTGCTGCTTGGGGATGTCATCTTGGAGCCCGGCAATGGCTTCTGG
CAAGTGATCTCTAGGCTCCAAAGGGGATCCCCATGTCTGTCCGTCTGTCCTTCTGATGAT
AAAACTCAATGGCTCTTCCTCGTCGGAGCGCGGGAAGCCATTGCCGTCCCACTAATTGTT
CCGCCGGCCGATCAGCTCGGCCGGTGTGATCCTTGGTTCTCTGATCTGTATCCATCCATG
TGTTTGCCTCTGGGGCTAAGACAAGAGAGAGAGAGTGCCTCCCCTCCAGCATGTACCATT
TGACATTGGTTGATGGAGAGGAGCATATTATTTCACCTTCATCCTCTGTTGCTGCTTCTG
CTGCTTATCCTTGAGGGAAGATCTGTCTAACGTTATGTGTACAGTGATCGATCAACGGGG
AGAGTGTCCCTCTTTTGTTGCTGTTGATGTGGTAGTTTCTTTCTTGTGTCAGCTACGGGC
TGGATTGGAT--GGTGCTCTCTCGGCTCACTCTCGTCCAATCCGTGCATGTGAAAAATAC
GCCTATCTTATCTATCTATCCTGTGTGGTGATATATGCTTCTAGTCCAGTCCAGACCAGT
AGTAGTCTAGGCTAGCAGTATAAATTCTCTTCTAACTTTTTGTATCTTTCTCTCCTTTTC
TGATTGATGTACTCTGATGATCCTTATGTATACACATGTTTGGAGTTTGGACTGCTACTG
TACTCTACTAAGTTGATCCATCCATTCTCG
>Gid1-D1g_K396 .
CTATATGCATGCGCGAGCGAAAAACAGAGCCGGAAACCCGTTGAAAAATCCAAGTAGCCG
CATCAAGGCCGGCAGCGGGGCTAGATCGGGGCCAAGGCGCCACAAACGGGGCCTGGAAAA
TCCACGCCCGTGGCAGCTAGCCGTGTGCCTAATGAACAGGACAAGGCTGGGCCTGTCAGT
TTTTTCTTAAATGTCAGGGTTTTGCTTGCTTAATCAAGCCTTATTATAGTACTAAAACGC
AGTGTGAGTAATCTAACCTGGGCTTTTTCTCTCACATGGCTTCTAAACCGCTGCTGACTC
GGCCCACGCGAACAGCGACACCGCGCGACGCGACGTCCACGTACGCGCGTACATGTACAA
GCGTCCACGATTTGGTGCACCAAACAGTTCGTCGTCGAGTTCCTCTGCCGCCCTACGTCT
AAAAGAAAGCGGCCAAAAACGCGAACGCAAAGGAACTCTCAATTCTCAGAGGCCACGCGC
ATCCATCCATCCCCCGAAACCGTCCAAAACAATAAACAAAACAAACAGACCAGGAGAGAG
AATAGAAAGAGAAAAAAAAATACTAACTATATTGGCATGGCAGCGGCAGCTTAGCTAGGG
GCAAGTGGGGTGGGCCCCGCACACGCAAGTTTTACTTTTTGAGCCGCCCGGTTTTGTCGT
CTCCCCCGTCCGCTCCCCTCCCCATCCCCTATTTCCATTGCCTCCCCTCCCCACCCCCCT
CTCCCCCTTCCCACTCGTCTCCCTGTGCTTCACGCCACAGCTCACCAGCGCGCGCGCTCT
CGCTCAACCTTTCGCGACCCGCGCGAGCCGAGCCTCGTACGCCCTCGCACCACAGTGCGC
GACTGCTCGGCCGGCTTCTCGTGCCCGCTAGGGAGGGAGGGAGGGGGGATTCGGAGCCGG
AGGAGATCGCCGGCGGCTGGGCTCCTGCCGGAGGACTCGGCGGGCGGGATCCACCTCGCG
CTTCTTGGAGGCCCCCATGCCGTGAGCGAAGCAGCCAGCGCCATCCTTCGTTCCCCGGGG
AGATCTTGCTCTTACTCCTGCAGCAGCTGAGAGCCGAGGGCCGAGACCGAGAGGAGGCAG
CGCCCGCCGCCGACATGGCCGGCAGCGACGAGGTCAACCGCAACGCGTGCAAGGTCCGTC
CGCCCGCCCTCCTCCTCCTCTGTTTGGCGCTTCCCGCGCCTGTTTCGGGGCACTAGCGCC
GCATGTGCAGGCGTCCGTCCTTGCGCTCGTGTTTGGGTTCTCGTTTTCGGGCCTTCTTCT
TGCCGTGTGGGCGCCGCCGCCCGCGCGATTCTCGATTTGTGCCGCGCCCCCGCCAGCGCC
AACGCCCCGCCGCTTTACGGCTGAGTTGAGACGGTGGAAGGGAGGGGATTGGGGCCGGGC
CTGCGATTTCTCTCTCGCTCCGTCGCTGCCTTTGTTTCCCCTTTGGGCTCAATCCCAATT
TTATTCCCCTCTCGCCTGCCTCGGTTGTTTTAGGGGGGTGCCCGGCCGATACTAACACAG
CTACCCAACAAGCAACAAATCATTCATCCACATCCATCCATCCGGCCGTGTGTGCGCGCG
CGCGTGCCTTTGCCGCAGAGCGCCGGCCCAAAGCTTGCATCTTTTCTAGCAAGACGCGAC
CGGAAGACGGCGCCTCGCATTGCGCTCCTGTCCGCGCGCAAATCAGCAAAGAAATAGGAG
GATTCGTTTCGTTGAGCCGAGTGGTTTGATTGTGTTTTTTTGCTGGTGGTCTCGCTCTCA
CACTGTTGCTGCTGGGTTTGTCGTGCTGTGCAGACGGTGGTGCCGCTCCACACATGGGTG
CTCATCTCCAACTTCAAGGTGTCGTACCACATGCTCCGCCGCCCCGACGGCACCTTCGAG
CGCGACCTCGCCGAGTACATGGACCGCCGGGTGCCCGCCAACCCGAAGCCGGTCGAGGGC
GTCTCCTCCTTCGACCACGTCATCGACCCGTCCGTCGGCCTCGAGGCGCGCATCTACCGC
GCCGTCGCCGGCAACGCCGCGGCCGCCGAGGGCGCCGCCGCGCTCACCCTGCCCATCCTC
GAGTTCCTCGGCGGGGCGCCGTCCCCGGACCCGCTCCCGGTGATCATCTTCTTCCACGGC
GGCAGCTTCGCGCACTCGGCGTCCAGCACCACCATCTACGACAACCTCTGCCGCCAGTTC
GTGAAGCTGAGCAAGGGCGTGGTGGTGTCCGTCAACTACCGGCGCGCCCCGGAGCACCGG
TACCCGTGCGCGTACGACGACGGGTGGGCCGCGCTCAAGTGGGCCCAAGCCCAGCCGTTC
CTGCGGAGCGGCGAGGGCGCGCGGCTCCGCGTGTTCCTCGCCGGCGACAGCTCCGGCGGC
AACATCGCGCACCACGTGGCCGTTCGCGCCGCGGAGGAGGGGATCAAGATACACGGCAAC
ATCCTGCTCAACGCCATGTTCGGCGGCAACGAGCGCACCGAGTCGGAGCGGCGCCTGGAC
GGCAAGTACTTCGTCACGCTCCAGGACAGGGACTGGTACTGGAAGGCGTACCTGCCGGAG
GACGCGGACCGGGACCACCCGGCGTGCAACCCGTTCGGGCCGAACGGGCGGCGGCTCAAG
GGCCTGCCCTTCGCCAAGAGCCTCATCATCGTGTCGGGGCTGGACCTCACCTGCGACCGG
CAGCTGGGCTACGCCGAGGGCCTCCGGGAGGACGGCCACGACGTGAAGCTGGTGCACCGC
GAGAAGGCCACCATCGGCTTCTACCTGCTGTCCAACACGGACCACTACCACGAGGTGATG
GAGGAGATCGCCGAGTTCGTCCGAGCTAACCTCCTGTAGCACATACACCAGCCCAGTCGT
CTCGTCGTGGATGAGCTCGCCGTTCGTCCCGACGCAATCAAATACGTACGTACTACGTAC
TACTGCCTATAGGAAGCTAAATGGTAAGCTTGACTTATACTAGTATCTCTTATACTACCG
CCGCCGCCGGTGCTGCTGCTGCTTGGGGATGTCATCTTGGAGCCCGGCAATGGCTTCTGG
CAAGTGATCTCTAGGCTCCAAAGGGGATCCCCATGTCTGTCCGTCTGTCCTTCTGATGAT
AAAACTCAATGGCTCTTCCTCGTCGGAGCGCGGGAAGCCATTGCCGTCCCACTAATTGTT
CCGCCGGCCGATCAGCTCGGCCGGTGTGATCCTTGGTTCTCTGATCTGTATCCATCCATG
TGTTTGCCTCTGGGGCTAAGACAAGAGAGAGAGAGTGCCTCCCCTCCAGCATGTACCATT
TGACATTGGTTGATGGAGAGGAGCATATTATTTCACCTTCATCCTCTGTTGCTGCTTCTG
CTGCTTATCCTTGAGGGAAGATCTGTCTAACGTTATGTGTACAGTGATCGATCAACGGGG
AGAGTGTCCCTCTTTTGTTGCTGTTGATGTGGTAGTTTCTTTCTTGTGTCAGCTACGGGC
TGGATTGGAT--GGTGCTCTGTCGGCTCACTCTCGTCCAATCCGTGCATGTGAAAAATAC
GCCTATCTTATCTATCTATCCTGTGTGGTGATATATGCTTCTAGTCCAGTCCAGACCAGT
AGTAGTCTAGGCTAGCAGTATAAATTCTCTTCTAACTTTTTATATCTTTCTCTCCTTTTC
TGATTGATGTACTCTGATGATCCTTATGTATACACATGTTTGGAGTTTGGACTGCTACTG
TACTCTACTAAGTTGATCCATCCATTCTCG
>Gid1-D1h_K497 .
CTATATGCATGCGCGAGCGAAAAACAGAGCCGGAAACCCGTTGAAAAATCCAAGTAGCCG
CATCAAGGCCGGCAGCGGGGCTAGATCGGGGCCAAGGCGCCACAAACGGGGCCTGGAAAA
TCCACGCCCGTGGCAGCTAGCCGTGTGCCTAATGAACAGGACAAGGCTGGGCCTGTCAGT
TTTTTCTTAAATGTCAGGGTTTTGCTTGCTTAATCAAGCCTTATTATAGTACTAAAACGC
AGTGTGAGTAATCTAACCTGGGCTTTTTCTCTCACATGGCTTCTAAACCGCTGGTGACTC
GGCCCACGCGAACAGCGACACCGCGCGACGCGACGTCCACGTACGCGCGTACATGTACAA
GCGTCCACGATTTGGTGCACCTAACAGTTCGTCGTCGAGTTCCTCTGCCGCCCTACGTCT
AAAAGAAAGCGGCCAAAAACGCAAACGCAAAGGAACTCTCAATTCTCAGAGGCCACGCGC
ATCCATCCATCCCCCGAAACCGTCCAAAACAATAAACAAAACAAACAGACCAGGAGAGAG
AATAGAAAGAG-AAAAAAAATACTAACTATATTGGCATGGCAGCGGCAGCTTAGCTAGGG
GCAAGTGGGGTGGGCCCCGCACACGCAAGTTTTACTTTTTGAGCCGCCCGGTTTTGTCGT
CTCCCCCGTCCGCTCCCCTCCCCATCCCCTATTTCCATTGCCTCCCCTCCCCACCCCCCT
CTCCCCCTTCCCACTCGTCTCCCTGTGCTTCACGCCACAGCTCACCAGCGCGCGCGCTCT
CGCTCAACCTTTCGCGACCCGCGCGAGCCGAGCCTCGTACGCCCTCGCACCACAGT----
---------------TTCTCGTGCCCGCTAGGGAGGGAGGGAGGGGGGATTCGGAGCCGG
AGGAGATCGCCGGCGGCTGGGCTCCTGCCGGAGGACTCGGCGGGCGGGATCCACCTCGCG
CTTCTTGGAGGCCCCCATGCCGTGAGCGAAGCAGCCAGCGCCATCCTTCGTTCCCCGGGG
AGATCTTGCTCTTACTCCTGCAGCAGCTGAGAGCCGAGGGCCGAGACCGAGAGGAGGCAG
CGCCCGCCGCCGACATGGCCGGCAGCGACGAGGTCAACCGCAACGCGTGCAAGGTCCGTC
CGCCCGCCCTCCTCCTCCTCTGTTTGGCGCTTCCCGCGCCTGTTTCGGGGCACTAGCGCC
GCATGTGCAGGCCTCCGTCCTTGCGCTCGTGTTTGGGTTCTCGTTTTCGGGCCTTCTTCT
TGCCGTGTGGGCGCCGCCGCCCGCGCGATTCTCGATTTGTGCCGCGCCCCCGCCAGCGCC
AACGCCCCGCCGCTTTACGGCTGAGTTGAGACGGTGGAAGGGAGGGGATTGGGGCCGGGC
CTGCGATTTCTCTCTCGCTCCGTCGCTGCCTTTGTTTCCCCTTTGGGCTCAATCCCAATT
TTATTCCCCTCTCGCCTGCCTCGGTTGTTTTAGGGGGGTGCCCGGCCGATACTAACACAG
CTACCCAACAAGCAACAAATCATTCATCCACATCCATCCATCCGGCCGTGTGTGCGCGCG
CGCGTGCCTTTGCCGCAGAGCGCCGGCCCAAAGCTTGCATCTTTTCTAGCAAGACGCGAC
CGGAAGACGGCGCCTCGCATTGCGCTCCTGTCCGCGCGCAAATCAGCAAAGAAATAGGAG
GATTCGTTTCGTTGAGCCGAGTGGTTTGATTGTGTTTTTTTGCTGGTGGTCTCGCTCTCA
CACTGTTGCTGCTGGGTTTGTCGTGCTGTGCAGACGGTGGTGCCGCTCCACACATGGGTG
CTCATCTCCAACTTCAAGGTGTCGTACCACATGCTCCGCCGCCCCGACGGCACCTTCGAG
CGCGACCTCGCCGAGTACATGGACCGCCGGGTGCCCGCCAACCCGAAGCCGGTCGAGGGC
GTCTCCTCCTTCGACCACGTCATCGACCCGTCCGTCGGCCTCGAGGCGCGCATCTACCGC
GCCGTCGCCGGCAACGCCGCGGCCGCCGAGGGCGCCGCCGCGCTCACCCTGCCCATCCTC
GAGTTCCTCGGCGGGGCGCCGTCCCCGGACCCGCTCCCGGTGATCATCTTCTTCCACGGC
GGCAGCTTCGCGCACTCGGCGTCCAGCACCACCATCTACGACAACCTCTGCCGCCAGTTC
GTGAAGCTGAGCAAGGGCGTGGTGGTGTCCGTCAACTACCGGCGCGCCCCGGAGCACCGG
TACCCGTGCGCGTACGACGACGGGTGGGCCGCGCTCAAGTGGGCCCAAGCCCAGCCGTTC
CTGCGGAGCGGCGAGGGCGCGCGGCTCCGCGTGTTCCTCGCCGGCGACAGCTCCGGCGGC
AACATCGCGCACCACGTGGCCGTTCGCGCCGCGGAGGAGGGGATCAAGATACACGGCAAC
ATCCTGCTCAACGCCATGTTCGGCGGCAACGAGCGCACCGAGTCGGAGCGGCGCCTGGAC
GGCAAGTACTTCGTCACGCTCCAGGACAGGGACTGGTACTGGAAGGCGTACCTGCCGGAG
GACGCGGACCGGGACCACCCGGCGTGCAACCCGTTCGGGCCGAACGGGCGGCGGCTCAAG
GGCCTGCCCTTCGCCAAGAGCCTCATCATCGTGTCGGGGCTGGACCTCACCTGCGACCGG
CAGCTGGGCTACGCCGAGGGCCTCCGGGAGGACGGCCACGACGTGAAGCTGGTGCACCGC
GAGAAGGCCACCATCGGCTTCTACCTGCTGTCCAACACGGACCACTACCACGAGGTGATG
GAGGAGATCGCCGAGTTCGTCCGAGCTAACCTCCTGTAGCACATACACCAGCCCAGTCGT
CTCGTCGTGGATGAGCTCGCCGTCCGTCCCGACGCAATCAAATACGTACGTACTACGTAC
TACTGCCTATAGGAAGCTAAATGGTAAGCTTGACTTATACTAGTATCTGTTATACTACCG
CCGCCGCCGGTGCTGCTGCTGCTTGGGGATGTCATCTTGGAGCCCGGCAATGGCTTCTGG
CAAGTGATCTCTAGGCTCCAAAGGGGATCCCCATGTCTGTCCGTCTGTCCTTCTGATGAT
AAAACTCAATGGCTCTTCCTCGTCGGAGCGCGGGAAGCCATTGCCGTCCCACTAATTGTT
CCGCCGGCCGATCAGCTCGGCCGGTGTGATCCTTGGTTCTCTGATCTGTATCCATCCATG
TGTTTGCCTCTGGGGCTAAGACAAGAGAGAGAGAGTGCCTCCCCTCCAGCATGTACCATT
TGACATTGGTTGATGGAGAGGAGCATATTATTTCACCTTCATCCTCTGTTGCTGCTTCTG
CTGCTTATCCTTGAGGGAAGATCTGTCTAACGTTATGTGTACAGTGATCGATCAACGGGG
AGAGTGTCCCTCTTTTGTTGCTGTTGATGTGGTAGTTTCTTTCTTGTGTCAGCTACGGGC
TGGATTGGAT--GGTGCTCTCTCGGCTCACTCTCGTCCAATCCGTGCATGTGAAAAATAC
GCCTATCTTATCTATCTATCCTGTGTGGTGATATATGCTTCTAGTCCAGTCCAGACCAGT
AGTAGTCTAGGCTAGCAGTATAAATTCTCTTCTAACTTTTTGTATCTTTCTCTCCTTTTC
TGATTGATGTACTCTGATGATCCTTATGTATACACATGTTTGGAGTTTGGACTGCTACTG
TACTCTACTAAGTTGATCCATCCATTCTCG
>Gid1-D1i_KT120-10 .
CTATATGCATGCGCGAGCGAAAAACAGAGCCGGAAAACCGTTGAAAAATCCAAGTAGCCG
CATCAAGGCCGGCAGCGGGGCTAGATCGGGGCCAAGGCGCCACAAACGGGGCCTGGAAAA
TCCACGCCCGTGGCAGCTAGCCGTGTGCCTAATGAACAGGACAAGGCTGGGCCTGTCAGT
TTTTTCTTAAATGTCAGGGTTTTGCTTGCTTAATCAAGCCTTATTATAGTACTAAAACGC
AGTGTGAGTAATCTAACCTGGGCTTTTTCTCTCACATGGCTTCTAAACCGCTGGTGACTC
GGCCCACGCGAACAGCGACACCGCGCGACGCGACGTCCACGTACGCGCGTACATGTACAA
GCGTCCACGATTTGGTGCACCTAACAGTTCGTCGTCGAGTTCCTCTGCCGCCCTACGTCT
AAAAGAAAGCGGCCAAAAACGCAAACGCAAAGGAACTCTCAATTCTCAGAGGCCACGCGC
ATCCATCCATCCCCCGAAACCGTCCAAAACAATAAACAAAACAAACAGACCAGGAGAGAG
AATAGAAAGAG-AAAAAAAATACTAACTATATTGGCATGGCAGCGGCAGCTTAGCTAGGG
GCAAGTGGGGTGGGCCCCGCACACGCAAGTTTTACTTTTTGAGCCGCCCGGTTTTGTCGT
CTCCCCCGTCCGCTCCCCTCCCCATCCCCTATTTCCATTGCCTCCCCTCCCCACCCCCCT
CTCCCCCTTCCCACTCGTCTCCCTGTGCTTCACGCCACAGCTCACCAGCGCGCGCGCTCT
CGCTCAACCTTTCGCGACCCGCGCGAGCCGAGCCTCGTACGCCCTCGCACCACAGTGCGC
GACTGCTCGGCCGGTTTCTCGTGCCCGCTAGGGAGGGAGGGAGGGGGGATTCGGAGCCGG
AGGAGATCGCCGGCGGCTGGGCTCCTGCCGGAGGACTCGGCGGGCGGGATCCACCTCGCG
CTTCTTGGAGGCCCCCATGCCGTGAGCGAAGCAGCCAGCGCCATCCTTCGTTCCCCGGGG
AGATCTTGCTCTTACTCCTGCAGCAGCTGAGAGCCGAGGGCCGAGACCGAGAGGAGGCAG
CGCCCGCCGCCGACATGGCCGGCAGCGACGAGGTCAACCGCAACGCGTGCAAGGTCCGTC
CGCCCGCCCTCCTCCTCCTCTGTTTGGCGCTTCCCGCGCCTGTTTCGGGGCACTAGCGCC
GCATGTGCAGGCCTCCGTCCTTGCGCTCGTGTTTGGGTTCTCGTTTTCGGGCCTTCTTCT
TGCCGTGTGGGCGCCGCCGCCCGCGCGATTCTCGATTTGTGCCGCGCCCCCGCCAGCGCC
AACGCCCCGCCGCTTTACGGCTGAGTTGAGACGGTGGAAGGGAGGGGATTGGGGCCGGGC
CTGCGATTTCTCTCTCGCTCCGTCGCTGCCTTTGTTTCCCCTTTGGGCTCAATCCCAATT
TTATTCCCCTCTCGCCTGCCTCGGTTGTTTTAGGGGGGTGCCCGGCCGATACTAACACAG
CTACCCAACAAGCAACAAATCATTCATCCACATCCATCCATCCGGCCGTGTGTGCGCGCG
CGCGTGCCTTTGCCGCAGAGCGCCGGCCCAAAGCTTGCATCTTTTCTAGCAAGACGCGAC
CGGAAGACGGCGCCTCGCATTGCGCTCCTGTCCGCGCGCAAATCAGCAAAGAAATAGGAG
GATTCGTTTCGTTGAGCCGAGTGGTTTGATTGTGTTTTTTTGCTGGTGGTCTCGCTCTCA
CACTGTTGCTGCTGGGTTTGTCGTGCTGTGCAGACGGTGGTGCCGCTCCACACATGGGTG
CTCATCTCCAACTTCAAGGTGTCGTACCACATGCTCCGCCGCCCCGACGGCACCTTCGAG
CGCGACCTCGCCGAGTACATGGACCGCCGGGTGCCCGCCAACCCGAAGCCGGTCGAGGGC
GTCTCCTCCTTCGACCACGTCATCGACCCGTCCGTCGGCCTCGAGGCGCGCATCTACCGC
GCCGTCGCCGGCAACGCCGCGGCCGCCGAGGGCGCCGCCGCGCTCACCCTGCCCATCCTC
GAGTTCCTCGGCGGGGCGCCGTCCCCGGACCCGCTCCCGGTGATCATCTTCTTCCACGGC
GGCAGCTTCGCGCACTCGGCGTCCAGCACCACCATCTACGACAACCTCTGCCGCCAGTTC
GTGAAGCTGAGCAAGGGCGTGGTGGTGTCCGTCAACTACCGGCGCGCCCCGGAGCACCGG
TACCCGTGCGCGTACGACGACGGGTGGGCCGCGCTCAAGTGGGCCCAAGCCCAGCCGTTC
CTGCGGAGCGGCGAGGGCGCGCGGCTCCGCGTGTTCCTCGCCGGCGACAGCTCCGGCGGC
AACATCGCGCACCACGTGGCCGTTCGCGCCGCGGAGGAGGGGATCAAGATACACGGCAAC
ATCCTGCTCAACGCCATGTTCGGCGGCAACGAGCGCACCGAGTCGGAGCGGCGCCTGGAC
GGCAAGTACTTCGTCACGCTCCAGGACAGGGACTGGTACTGGAAGGCGTACCTGCCGGAG
GACGCGGACCGGGACCACCCGGCGTGCAACCCGTTCGGGCCGAACGGGCGGCGGCTCAAG
GGCCTGCCCTTCGCCAAGAGCCTCATCATCGTGTCGGGGCTGGACCTCACCTGCGACCGG
CAGCTGGGCTACGCCGAGGGCCTCCGGGAGGACGGCCACGACGTGAAGCTGGTGCACCGC
GAGAAGGCCACCATCGGCTTCTACCTGCTGTCCAACACGGACCACTACCACGAGGTGATG
GAGGAGATCGCCGAGTTCGTCCGAGCTAACCTCCTGTAGCACATACACCAGCCCAGTCGT
CTCGTCGTGGATGAGCTCGCCGTCCGTCCCGACGCAATCAAATACGTACGTACTACGTAC
TACTGCCTATAGGAAGCTAAATGGTAAGCTTGACTTATACTAGTATCTCTTATACTACCG
CCGCCGCCGGTGCTGCTGCTGCTTGGGGATGTCATCTTGGAGCCCGGCAATGGCTTCTGG
CAAGTGATCTCTAGGCTCCAAAGGGGATCCCCATGTCTGTCCGTCTGTCCTTCTGATGAT
AAAACTCAATGGCTCTTCCTCGTCGGAGCGCGGGAAGCCATTGCCGTCCCACTAATTGTT
CCGCCGGCCGATCAGCTCGGCCGGTGTGATCCTTGGTTCTCTGATCTGTATCCATCCATG
TGTTTGCCTCTGGGGCTAAGACAAGAGAGAGAGAGTGCCTCCCCTCCAGCATGTACCATT
TGACATTGGTTGATGGAGAGGAGCATATTATTTCACCTTCATCCTCTGTTGCTGCTTCTG
CTGCTTATCCTTGAGGGAAGATCTGTCTAACGTTATGTGTACAGTGATCGATCAACGGGG
AGAGTGTCCCTCTTTTGTTGCTGTTGATGTGGTAGTTTCTTTCTTGTGTCAGCTACGGGC
TGGATTGGAT--GGTGCTCTCTCGGCTCACCCTCGTCCAATCCGTGCATGTGAAAAATAC
GCCTATCTTATCTATCTATCCTGTGTGGTGATATATGCTTCTAGTCCAGTCCAGACCAGT
AGTAGTCTAGGCTAGCAGTATAAATTCTCTTCTAACTTTTTGTATCTTTCTCTCCTTTTC
TGATTGATGTACTCTGATGATCCTTATGTATACACATGTTTGGAGTTTGGACTGCTACTG
TACTCTACTAAGTTGATCCATCCATTCTCG
>Gid1-D1j_C21-5130 .
CTATATGCATGCGCGAGCGAAAAACAGAGCCGGAAACCCGTTGAAAAATCCAAGTAGCCG
CATCAAGGCCGGCAGCGGGGCTAGATCGGGGCCAAGGCGCCACAAACGGGGCCTGGAAAA
TCCACGCCCGTGGCAGCTAGCCGTGTGCCTAATGAACAGGACAAGGCTGGGCCTGTCAGT
TTTTTCTTAAATGTCAGGGTTTTGCTTGCTTAATCAAGCCTTATTATAGTACTAAAACGC
AGTGTGAGTAATCTAACCTGGGCTTTTTCTCTCACATGGCTTCTAAACCGCTGCTGACTC
GGCCCACGCGAACAGCGACACCGCGCGACGCGACGTCCACGTACGCGCGTACATGTACAA
GCGTCCACGATTTGGTGCACCAAACAGTTCGTCGTCGAGTTCCTCTGCCGCCCTACGTCT
AAAAGAAAGCGGCCAAAAACGCGAACGCAAAGGAACTCTCAATTCTCAGAGGCCACGCGC
ATCCATCCATCCCCCGAAACCGTCCAAAACAATAAACAAAACAAACAGACCAGGAGAGAG
AATAGAAAGAGAAAAAAAAATACTAACTATATTGGCATGGCAGCGGCAGCTTAGCTAGGG
GCAAGTGGGGTGGGCCCCGCACACGCAAGTTTTACTTTTTGAGCCGCCCGGTTTTGTCGT
CTCCCCCGTCCGCTCCCCTCCCCATCCCCTATTTCCATTGCCTCCCCTCCCCACCCCCCT
CTCCCCCTTCCCACTCGTCTCCCTGTGCTTCACGCCACAGCTCACCAGCGCGCGCGCTCT
CGCTCAACCTTTCGCGACCCGCGCGAGCCGAGCCTCGTACGCCCTCGCACCACAGTGCGC
GACTGCTCGGCCGGCTTCTCGTGCCCGCTAGGGAGGGAGGGAGGGGGGATTCGGAGCCGG
AGGAGATCGCCGGCGGCTGGGCTCCTGCCGGAGGACTCGGCGGGCGGGATCCACCTCGCG
CTTCTTGGAGGCCCCCATGCCGTGAGCGAAGCAGCCAGCGCCATCCTTCGTTCCCCGGGG
AGATCTTGCTCTTACTCCTGCAGCAGCTGAGAGCCGAGGGCCGAGACCGAGAGGAGGCAG
CGCCCGCCGCCGACATGGCCGGCAGCGACGAGGTCAACCGCAACGCGTGCAAGGTCCGTC
CGCCCGCCCTCCTCCTCCTCTGTTTGGCGCTTCCCGCGCCTGTTTCGGGGCACTAGCGCC
GCATGTGCAGGCGTCCGTCCTTGCGCTCGTGTTTGGGTTCTCGTTTTCGGGCCTTCTTCT
TGCCGTGTGGGCGCCGCCGCCCGCGCGATTCTCGATTTGTGCCGCGCCCCCGCCAGCGCC
AACGCCCCGCCGCTTTACGGCTGAGTTGAGACGGTGGAAGGGAGGGGATTGGGGCCGGGC
CTGCGATTTCTCTCTCGCTCCGTCGCTGCCTTTGTTTCCCCTTTGGGCTCAATCCCAATT
TTATTCCCCTCTCGCCTGCCTCGGTTGTTTTAGGGGGGTGCCCGGCCGATACTAACACAG
CTACCCAACAAGCAACAAATCATTCATCCACATCCATCCATCCGGCCGTGTGTGCGCGCG
CGCGTGCCTTTGCCGCAGAGCGCCGGCCCAAAGCTTGCATCTTTTCTAGCAAGACGCGAC
CGGAAGACGGCGCCTCGCATTGCGCTCCTGTCCGCGCGCAAATCAGCAAAGAAATAGGAG
GATTCGTTTCGTTGAGCCGAGTGGTTTGATTGTGTTTTTTTGCTGGTGGTCTCGCTCTCA
CACTGTTGCTGCTGGGTTTGTCGTGCTGTGCAGACGGTGGTGCCGCTCCACACATGGGTG
CTCATCTCCAACTTCAAGGTGTCGTACCACATGCTCCGCCGCCCCGACGGCACCTTCGAG
CGCGACCTCGCCGAGTACATGGACCGCCGGGTGCCCGCCAACCCGAAGCCGGTCGAGGGC
GTCTCCTCCTTCGACCACGTCATCGACCCGTCCGTCGGCCTCGAGGCGCGCATCTACCGC
GCCGTCGCCGGCAACGCCGCGGCCGCCGAGGGCGCCGCCGCGCTCACCCTGCCCATCCTC
GAGTTCCTCGGCGGGGCGCCGTCCCCGGACCCGCTCCCGGTGATCATCTTCTTCCACGGC
GGCAGCTTCGCGCACTCGGCGTCCAGCACCACCATCTACGACAACCTCTGCCGCCAGTTC
GTGAAGCTGAGCAAGGGCGTGGTGGTGTCCGTCAACTACCGGCGCGCCCCGGAGCACCGG
TACCCGTGCGCGTACGACGACGGGTGGGCCGCGCTCAAGTGGGCCCAAGCCCAGCCGTTC
CTGCGGAGCGGCGAGGGCGCGCGGCTCCGCGTGTTCCTCGCCGGCGACAGCTCCGGCGGC
AACATCGCGCACCACGTGGCCGTTCGCGCCGCGGAGGAGGGGATCAAGATACACGGCAAC
ATCCTGCTCAACGCCATGTTCGGCGGCAACGAGCGCACCGAGTCGGAGCGGCGCCTGGAC
GGCAAGTACTTCGTCACGCTCCAGGACAGGGACTGGTACTGGAAGGCGTACCTGCCGGAG
GACGCGGACCGGGACCACCCGGCGTGCAACCCGTTCGGGCCGAACGGGCGGCGGCTCAAG
GGCCTGCCCTTCGCCAAGAGCCTCATCATCGTGTCGGGGCTGGACCTCACCTGCGACCGG
CAGCTGGGCTACGCCGAGGGCCTCCGGGAGGACGGCCACGACGTGAAGCTGGTGCACCGC
GAGAAGGCCACCATCGGCTTCTACCTGCTGTCCAACACGGACCACTACCACGAGGTGATG
GAGGAGATCGCCGAGTTCGTCCGAGCTAACCTCCTGTAGCACATACACCAGCCCAGTCGT
CTCGTCGTGGATGAGCTCGCCGTTCGTCCCGACGCAATCAAATACGTACGTACTACGTAC
TACTGCCTATAGGAAGCTAAATGGTAAGCTTGACTTATACTAGTATCTCTTATACTACCG
CCGCCGCCGGTGCTGCTGCTGCTTGGGGATGTCATCTTGGAGCCCGGCAATGGCTTCTGG
CAAGTGATCTCTAGGCTCCAAAGGGGATCCCCATGTCTGTCCGTCTGTCCTTCTGATGAT
AAAACTCAATGGCTCTTCCTCGTCGGAGCGCGGGAAGCCATTGCCGTCCCACTAATTGTT
CCGCCGGCCAATCAGCTCGGCCGGTGTGATCCTTGGTTCTCTGATCTGTATCCATCCATG
TGTTTGCCTCTGGGGCTAAGACAAGAGAGAGAGAGTGCCTCCCCTCCAGCATGTACCATT
TGACATTGGTTGATGGAGAGGAGCATATTATTTCACCTTCATCCTCTGTTGCTGCTTCTG
CTGCTTATCCTTGAGGGAAGATCTGTCTAACGTTATGTGTACAGTGATCGATCAACGGGG
AGAGTGTCCCTCTTTTGTTGCTGTTGATGTGGTAGTTTCTTTCTTGTGTCAGCTACGGGC
TGGATTGGATGGGGTGCTCTCTCGGCTCACTCTCGTCCAATCCGTGCATGTGAAAAATAC
GCCTATCTTATCTATCTATCCTGTGTGGTGATATATGCTTCTAGTCCAGTCCAGACCAGT
AGTAGTCTAGGCTAGCAGTATAAATTCTCTTCTAACTTTTTATATCTTTCTCTCCTTTTC
TGATTGATGTACTCTGATGATCCTTATGTATACACATGTTTGGAGTTTGGACTGCTACTG
TACTCTACTAAGTTGATCCATCCATTCTCG
>Gid1-D1k_AL8/78 .
CTATATGCATGCGCGAGCGAAAAACAGAGCCGGAAACCCGTTGAAAAATCCAAGTAGCCG
CATCAAGGCCGGCAGCGGGGCTAGATCGGGGCCAAGGCGCCACAAACGGGGCCTGGAAAA
TCCACGCCCGTGGCAGCTAGCCGTGTGCCTAATGAACAGGACAAGGCTGGGCCTGTCAA-
TTTTTCTTAAATGTCAGGGTTTTGCTTGCTTAATCAAGCCTTATTATAGTACTAAAACGC
AGTGTGAGTAATCTAACCTGGGCATTTTCTCTCACATGGCTTCTAAACCGCTGGTGACTC
GGCCCACGCGAACAGCGACACCGCGCGACGCGACGTCCACGTACGCGCGTACATGTACAA
GCGTCCACGATTTGGTGCACCTAACAGTTCGTCGTCGAGTTCCTCTGCCGCCCTACGTCT
AAAAGAAAGCGGCCAAAAACGCAAACGCAAAGGAACTCTCAATTCTCAGAGGCCACGCGC
ATCCATCCATCCCCCGAAACCGTCCAAAACAATAAACAAAACAAACAGACCAGGAGAGAG
AATAGAAAGAGAAAAAAAAATACTAACTATATTGGCATGGCAGCGGCAGCTTAGCTAGGG
GCAAGTGGGGTGGGCCCCGCACACGCAAGTTTTACTTTTTGAGCCGCCCGGTTTTGTCGT
CTCCCCCGTCCGCTCCCCTCCCCATCCCCTATTTCCATTGCCTCCCCTCCCCACCCCCCT
CTTCCCCTTCCCACTCGTCTCCCTGTGCTTCACGCCACAGCTCACCAGCGCGCGCGCTCT
CGCTCAACCTTTCGCGACCCGCGCGAGCCGAGCCTCGTACGCCCTCGCACCACAGTGCGC
GACTGCTCGGCCGGCTTCTCGTGCCCGCTAGGGAGGGAGGGAGGGGGGATTCGGAGCCGG
AGGAGATCGCCGGCGGCTGGGCTCCTGCCGGAGGACTCGGCGGGCGGGATCCACCTCGCG
CTTCTTGGAGGCCCCCATGCCGTGAGCGAAGCAGCCAGCGCCATCCTTCGTTCCCCGGGG
AGATCTTGCTCTTACTCCTGCAGCAGCTGAGAGCCGAGGGCCGAGACCGAGAGGAGGCAG
CGCCCGCCGCCGACATGGCCGGCAGCGACGAGGTCAACCGCAACGCGTGCAAGGTCCGTC
CGCCCGCCCTCCTCCTCCTCTGTTTGGCGCTTCCCGCGCCTGTTTCGGGGCACTAGCGCC
GCATGTGCAGGCCTCCGTCCTTGCGCTCGTGTTTGGGTTCTCGTTTTCGGGCCTTCTTCT
TGCCGTGTGGGCGCCGCCGCCCGCGCGATTCTCGATTTGTGCCGCGCCCCCGCCAGCGCC
AACGCCCCGCCGCTTTACGGCTGAGTTGAGACGGTGGAAGGGAGGGGATTGGGGCCGGGC
CTGCGATTTCTCTCTCGCTCCGTCGCTGCCTTTGTTTCCCCTTTGGGCTCAATCCCAATT
TTATTCCCCTCTCGCCTGCCTCGGTTGTTTTAGGGGGGTGCCCGGCCGATACTAACACAG
CTACCCAACAAGCAACAAATCATTCATCCACATCCATCCATCCGGCCGTGTGTGCGCGCG
CGCGTGCCTTTGCCGCAGAGCGCCGGCCCAAAGCTTGCATCTTTTCTAGCAAGACGCGAC
CGGAAGACGGCGCCTCGCATTGCGCTCCTGTCCGCGCGCAAATCAGCAAAGAAATAGGAG
GATTCGTTTCGTTGAGCCGAGTGGTTTGATTGTGTTTTTTTGCTGGTGGTCTCGCTCTCA
CACTGTTGCTGCTGGGTTTGTCGTGCTGTGCAGACGGTGGTGCCGCTCCACACATGGGTG
CTCATCTCCAACTTCAAGGTGTCGTACCACATGCTCCGCCGCCCCGACGGCACCTTCGAG
CGCGACCTCGCCGAGTACATGGACCGCCGGGTGCCCGCCAACCCGAAGCCGGTCGAGGGC
GTCTCCTCCTTCGACCACGTCATCGACCCGTCCGTCGGCCTCGAGGCGCGCATCTACCGT
GCCGTCGCCGGCAACGCCGCGGCCGCCGAGGGCGCCGCCGCGCTCACCCTGCCCATCCTC
GAGTTCCTCGGCGGGGCGCCGTCCCCGGACCCGCTCCCGGTGATCATCTTCTTCCACGGC
GGCAGCTTCGCGCACTCGGCGTCCAGCACCACCATCTACGACAACCTCTGCCGCCAGTTC
GTGAAGCTGAGCAAGGGCGTGGTGGTGTCCGTCAACTACCGGCGCGCCCCGGAGCACCGG
TACCCGTGCGCGTACGACGACGGGTGGGCCGCGCTCAAGTGGGCCCAAGCCCAGCCGTTC
CTGCGGAGCGGCGAGGGCGCGCGGCTCCGCGTGTTCCTCGCCGGCGACAGCTCCGGCGGC
AACATCGCGCACCACGTGGCCGTTCGCGCCGCGGAGGAGGGGATCAAGATACACGGCAAC
ATCCTGCTCAACGCCATGTTCGGCGGCAACGAGCGCACCGAGTCGGAGCGGCGCCTGGAC
GGCAAGTACTTCGTCACGCTCCAGGACAGGGACTGGTACTGGAAGGCGTACCTGCCGGAG
GACGCGGACCGGGACCACCCGGCGTGCAACCCGTTCGGGCCGAACGGGCGGCGGCTCAAG
GGCCTGCCCTTCGCCAAGAGCCTCATCATCGTGTCGGGGCTGGACCTCACCTGCGACCGG
CAGCTGGGCTACGCCGAGGGCCTCCGGGAGGACGGCCACGACGTGAAGCTGGTGCACCGC
GAGAAGGCCACCATCGGCTTCTACCTGCTGTCCAACACGGACCACTACCACGAGGTGATG
GAGGAGATCGCCGAGTTCGTCCGAGCTAACCTCCTGTAGCACATACACCAGCCCAGTCGT
CTCGTCGTGGATGAGCTCGCCGTCCGTCCCGACGCAATCAAATACGTACGTACTACGTAC
TACTGCCTATAGGAAGCTAAATGGTAAGCTTGACTTATACTAGTATCTCTTATACTACCG
CCGCCGCCGGTGCTGCTGCTGCTTGGGGATGTCATCTTGGAGCCCGGCAATGGCTTCTGG
CAAGTGATCTCTAGGCTCCAAAGGGGATCCCCATGTCTGTCCGTCTGTCCTTCTGATGAT
AAAACTCAATGGCTCTTCCTCGTCGGAGCGCGGGAAGCCATTGCCGTCCCACTAATTGTT
CCGCCGGCCGATCAGCTCGGCCGGTGTGATCCTTGGTTCTCTGATCTGTATCCATCCATG
TGTTTGCCTCTGGGGCTAAGACAAGAGAGAGAGAGTGCCTCCCCTCCAGCATGTACCATT
TGACATTGGTTGATGGAGAGGAGCATATTATTTCACCTTCATCCTCTGTTGCTGCTTCTG
CTGCTTATCCTTGAGGGAAGATCTGTCTAACGTTATGTGTACAGTGATCGATCAACGGGG
AGAGTGTCCCTCTTTTGTTGCTGTTGATGTGGTAGTTTCTTTCTTGTGTCAGCTACGGGC
TGGATTGGAT--GGTGCTCTCTCGGCTCACTCTCGTCCAATCCGTGCATGTGAAAAATAC
GCCTATCTTATCTATCTATCCTGTGTGGTGATATATGCTTCTAGTCCAGTCCAGACCAGT
AGTAGTCTAGGCTAGCAGTATAAATTCTCTTCTAACTTTTTGTATCTGTCTCTCCTTTTC
TGATTGATGTACTCTGATGATCCTTATGTATACACATGTTTGGAGTTTGGACTGCTACTG
TACTCTACTAAGTTGATCCATCCATTCTCG
>Gid1-D1l_K527 .
CTATATGCATGCGCGAGCGAAAAACAGAGCCGGAAACCCGTTGAAAAATCCAAGTAGCCG
CATCAAGGCCGGCAGCGGGGCTAGATCGGGGCCAAGGCGCCACAAACGGGGCCTGGAAAA
TCCACGCCCGTGGCAGCTAGCCGTGTGCCTAATGAACAGGACAAGGCTGGGCCTGTCAGT
TTTTTCTTAAATGTCAGGGTTTTGCTTGCTTAATCAAGCCTTATTATAGTACTAAAACGC
AGTGTGAGTAATCTAACCTGGGCTTTTTCTCTCACATGGCTTCTAAACCGCTGGTGACTC
GGCCCACGCGAACAGCGACACCGCGCGACGCGACGTCCACGTACGCGCGTACATGTACAA
GCGTCCACGATTTGGTGCACCTAACAGTTCGTCGTCGAGTTCCTCTGCCGCCCTACGTCT
AAAAGAAAGCGGCCAAAAACGCAAACGCAAAGGAACTCTCAATTCTCAGAGGCCACGCGC
ATCCATCCATCCCCCGAAACCGTCCAAAACAATAAACAAAACAAACAGACCAGGAGAGAG
AATAGAAAGAGAAAAAAAAATACTAACTATATTGGCATGGCAGCGGCAGCTTAGCTAGGG
GCAAGTGGGGTGGGCCCCGCACACGCAAGTTTTACTTTTTGAGCCGCCCGGTTTTGTCGT
CTCCCCCGTCCGCTCCCCTCCCCATCCCCTATTTCCATTGCCTCCCCTCCCCACCCCCCT
CTCCCCCTTCCCACTCGTCTCCCTGTGCTTCACGCCACAGCTCACCAGCGCGCGCGCTCT
CGCTCAACCTCTCGCGACCCGCGCGAGCCGAGCCTCGTACGCCCTCGCACCACAGTGCGC
GACTGCTCGGCCGGTTTCTCGTGCCCGCTAGGGAGGGAGGGAGGGGGGATTCGGAGCCGG
AGGAGATCGCCGGCGGCTGGGCTCCTGCCGGAGGACTCGGCGGGCGGGATCCACCTCGCG
CTTCTTGGAGGCCCCCATGCCGTGAGCGAAGCAGCCAGCGCCATCCTTCGTTCCCCGGGG
AGATCTTGCTCTTACTCCTGCAGCAGCTGAGAGCCGAGGGCCGAGACCGAGAGGAGGCAG
CGCCCGCCGCCGACATGGCCGGCAGCGACGAGGTCAACCGCAACGCGTGCAAGGTCCGTC
CGCCCGCCCTCCTCCTCCTCTGTTTGGCGCTTCCCGCGCCTGTTTCGGGGCACTAGCGCC
GCATGTGCAGGCCTCCGTCCTTGCGCTCGTGTTTGGGTTCTCGTTTTCGGGCCTTCTTCT
TGCCGTGTGGGCGCCGCCGCCCGCGCGATTCTCGATTTGTGCCGCGCCCCCGCCAGCGCC
AACGCCCCGCCGCTTTACGGCTGAGTTGAGACGGTGGAAGGGAGGGGATTGGGGCCGGGC
CTGCGATTTCTCTCTCGCTCCGTCGCTGCCTTTGTTTCCCCTTTGGGCTCAATCCCAATT
TTATTCCCCTCTCGCCTGCCTCGGTTGTTTTAGGGGGGTGCCCGGCCGATACTAACACAG
CTACCCAACAAGCAACAAATCATTCATCCACATCCATCCATCCGGCCGTGTGTGCGCGCG
CGCGTGCCTTTGCCGCAGAGCGCCGGCCCAAAGCTTGCATCTTTTCTAGCAAGACGCGAC
CGGAAGACGGCGCCTCGCATTGCGCTCCTGTCCGCGCGCAAATCAGCAAAGAAATAGGAG
GATTCGTTTCGTTGAGCCGAGTGGTTTGATTGTGTTTTTTTGCTGGTGGTCTCGCTCTCA
CACTGTTGCTGCTGGGTTTGTCGTGCTGTGCAGACGGTGGTGCCGCTCCACACATGGGTG
CTCATCTCCAACTTCAAGGTGTCGTACCACATGCTCCGCCGCCCCGACGGCACCTTCGAG
CGCGACCTCGCCGAGTACATGGACCGCCGGGTGCCCGCCAACCCGAAGCCGGTCGAGGGC
GTCTCCTCCTTCGACCACGTCATCGACCCGTCCGTCGGCCTCGAGGCGCGCATCTACCGC
GCCGTCGCCGGCAACGCCGCGGCCGCCGAGGGCGCCGCCGCGCTCACCCTGCCCATCCTC
GAGTTCCTCGGCGGGGCGCCGTCCCCGGACCCGCTCCCGGTGATCATCTTCTTCCACGGC
GGCAGCTTCGCGCACTCGGCGTCCAGCACCACCATCTACGACAACCTCTGCCGCCAGTTC
GTGAAGCTGAGCAAGGGCGTGGTGGTGTCCGTCAACTACCGGCGCGCCCCGGAGCACCGG
TACCCGTGCGCGTACGACGACGGGTGGGCCGCGCTCAAGTGGGCCCAAGCCCAGCCGTTC
CTGCGGAGCGGCGAGGGCGCGCGGCTCCGCGTGTTCCTCGCCGGCGACAGCTCCGGCGGC
AACATCGCGCACCACGTGGCCGTTCGCGCCGCGGAGGAGGGGATCAAGATACACGGCAAC
ATCCTGCTCAACGCCATGTTCGGCGGCAACGAGCGCACCGAGTCGGAGCGGCGCCTGGAC
GGCAAGTACTTCGTCACGCTCCAGGACAGGGACTGGTACTGGAAGGCGTACCTGCCGGAG
GACGCGGACCGGGACCACCCGGCGTGCAACCCGTTCGGGCCGAACGGGCGGCGGCTCAAG
GGCCTGCCCTTCGCCAAGAGCCTCATCATCGTGTCGGGGCTGGACCTCACCTGCGACCGG
CAGCTGGGCTACGCCGAGGCCCTCCGGGAGGACGGCCACGACGTGAAGCTGGTGCACCGC
GAGAAGGCCACCATCGGCTTCTACCTGCTGTCCAACACGGACCACTACCACGAGGTGATG
GAGGAGATCGCCGAGTTCGTCCGAGCTAACCTCCTGTAGCACATACACCAGCCCAGTCGT
CTCGTCGTGGATGAGCTCGCCGTCCGTCCCGACGCAATCAAATACGTACGTACTACGTAC
TACTGCCTATAGGAAGCTAAATGGTAAGCTTGACTTATACTAGTATCTCTTATACTACCG
CCGCCGCCGGTGCTGCTGCTGCTTGGGGATGTCATCTTGGAGCCCGGCAATGGCTTCTGG
CAAGTGATCTCTAGGCTCCAAAGGGGATCCCCATGTCTGTCCGTCT---CTTCTGATGAT
AAAACTCAATGGCTCTTCCTCGTCGGAGCGCGGGAAGCCATTGCCGTCCCACTAATTGTT
CCGCCGGCCGATCAGCTCGGCCGGTGTGATCCTTGGTTCTCTGATCTGTATCCATCCATG
TGTTTGCCTCTGGGGCTAAGACAAGAGAGAGAGAGTGCCTCCCCTCCAGCATGTACCATT
TGACATTGGTTGATGGAGAGGAGCATATTATTTCACCTTCATCCTCTGTTGCTGCTTCTG
CTGCTTATCCTTGAGGGAAGATCTGTCTAACGTTATGTGTACAGTGATCGATCAACGGGG
AGAGTGTCCCTCTTTTGTTGCTGTTGATGTGGTAGTTTCTTTCTTGTGTCAGCTACGGGC
TGGATTGGAT--GGTGCTCTCTCGGCTCACTCTCGTCCAATCCGTGCATGTGAAAAATAC
GCCTATCTTATCTATCTATCCTGTGTGGTGATATATGCTTCTAGTCCAGTCCAGACCAGT
AGTAGTCTAGGCTAGCAGTATAAATTCTCTTCTAACTTTTTGTATCTTTCTCTCCTTTTC
TGATTGATGTACTCTGATGATCCTTATGTATACACATGTTTGGAGTTTGGACTGCTACTG
TACTCTACTAAGTTGATCCATCCATTCTCG
>Gid1-D1m_K527 .
CTATATGCATGCGCGAGCGAAAAACAGAGCCGGAAACCCGTTGAAAAATCCAAGTAGCCG
CATCAAGGCCGGCAGCGGGGCTAGATCGGGGCCAAGGCGCCACAAACGGGGCCTGGAAAA
TCCACGCCCGTGGCAGCTAGCCGTGTGCCTAATGAACAGGACAAGGCTGGGCCTGTCAGT
TTTTTCTTAAATGTCAGGGTTTTGCTTGCTTAATCAAGCCTTATTATAGTACTAAAACGC
AGTGTGAGTAATCTAACCTGGGCTTTTTCTCTCACATGGCTTCTAAACCGCTGGTGACTC
GGCCCACGCGAACAGCGACACCGCGCGACGCGACGTCCACGTACGCGCGTACATGTACAA
GCGTCCACGATTTGGTGCACCTAACAGTTCGTCGTCGAGTTCCTCTGCCGCCCTACGTCT
AAAAGAAAGCGGCCAAAAACGCAAACGCAAAGGAACTCTCAATTCTCAGAGGCCACGCGC
ATCCATCCATCCCCCGAAACCGTCCAAAACAATAAACAAAACAAACAGACCAGGAGAGAG
AATAGAAAGAGAAAAAAAAATACTAACTATATTGGCATGGCAGCGGCAGCTTAGCTAGGG
GCAAGTGGGGTGGGCCCCGCACACGCAAGTTTTACTTTTTGAGCCGCCCGGTTTTGTCGT
CTCCCCCGTCCGCTCCCCTCCCCATCCCCTATTTCCATTGCCTCCCCTCCCCACCCCCCT
CTCCCCCTTCCCACTCGTCTCCCTGTGCTTCACGCCACAGCTCACCAGCGCGCGCGCTCT
CGCTCAACCTCTCGCGACCCGCGCGAGCCGAGCCTCGTACGCCCTCGCACCACAGTGCGC
GACTGCTCGGCCGGTTTCTCGTGCCCGCTAGGGAGGGAGGGAGGGGGGATTCGGAGCCGG
AGGAGATCGCCGGCGGCTGGGCTCCTGCCGGAGGACTCGGCGGGCGGGATCCACCTCGCG
CTTCTTGGAGGCCCCCATGCCGTGAGCGAAGCAGCCAGCGCCATCCTTCGTTCCCCGGGG
AGATCTTGCTCTTACTCCTGCAGCAGCTGAGAGCCGAGGGCCGAGACCGAGAGGAGGCAG
CGCCCGCCGCCGACATGGCCGGCAGCGACGAGGTCAACCGCAACGCGTGCAAGGTCCGTC
CGCCCGCCCTCCTCCTCCTCTGTTTGGCGCTTCCCGCGCCTGTTTCGGGGCACTAGCGCC
GCATGTGCAGGCCTCCGTCCTTGCGCTCGTGTTTGGGTTCTCGTTTTCGGGCCTTCTTCT
TGCCGTGTGGGCGCCGCCGCCCGCGCGATTCTCGATTTGTGCCGCGCCCCCGCCAGCGCC
AACGCCCCGCCGCTTTACGGCTGAGTTGAGACGGTGGAAGGGAGGGGATTGGGGCCGGGC
CTGCGATTTCTCTCTCGCTCCGTCGCTGCCTTTGTTTCCCCTTTGGGCTCAATCCCAATT
TTATTCCCCTCTCGCCTGCCTCGGTTGTTTTAGGGGGGTGCCCGGCCGATACTAACACAG
CTACCCAACAAGCAACAAATCATTCATCCACATCCATCCATCCGGCCGTGTGTGCGCGCG
CGCGTGCCTTTGCCGCAGAGCGCCGGCCCAAAGCTTGCATCTTTTCTAGCAAGACGCGAC
CGGAAGACGGCGCCTCGCATTGCGCTCCTGTCCGCGCGCAAATCAGCAAAGAAATAGGAG
GATTCGTTTCGTTGAGCCGAGTGGTTTGATTGTGTTTTTTTGCTGGTGGTCTCGCTCTCA
CACTGTTGCTGCTGGGTTTGTCGTGCTGTGCAGACGGTGGTGCCGCTCCACACATGGGTG
CTCATCTCCAACTTCAAGGTGTCGTACCACATGCTCCGCCGCCCCGACGGCACCTTCGAG
CGCGACCTCGCCGAGTACATGGACCGCCGGGTGCCCGCCAACCCGAAGCCGGTCGAGGGC
GTCTCCTCCTTCGACCACGTCATCGACCCGTCCGTCGGCCTCGAGGCGCGCATCTACCGC
GCCGTCGCCGGCAACGCCGCGGCCGCCGAGGGCGCCGCCGCGCTCACCCTGCCCATCCTC
GAGTTCCTCGGCGGGGCGCCGTCCCCGGACCCGCTCCCGGTGATCATCTTCTTCCACGGC
GGCAGCTTCGCGCACTCGGCGTCCAGCACCACCATCTACGACAACCTCTGCCGCCAGTTC
GTGAAGCTGAGCAAGGGCGTGGTGGTGTCCGTCAACTACCGGCGCGCCCCGGAGCACCGG
TACCCGTGCGCGTACGACGACGGGTGGGCCGCGCTCAAGTGGGCCCAAGCCCAGCCGTTC
CTGCGGAGCGGCGAGGGCGCGCGGCTCCGCGTGTTCCTCGCCGGCGACAGCTCCGGCGGC
AACATCGCGCACCACGTGGCCGTTCGCGCCGCGGAGGAGGGGATCAAGATACACGGCAAC
ATCCTGCTCAACGCCATGTTCGGCGGCAACGAGCGCACCGAGTCGGAGCGGCGCCTGGAC
GGCAAGTACTTCGTCACGCTCCAGGACAGGGACTGGTACTGGAAGGCGTACCTGCCGGAG
GACGCGGACCGGGACCACCCGGCGTGCAACCCGTTCGGGCCGAACGGGCGGCGGCTCAAG
GGCCTGCCCTTCGCCAAGAGCCTCATCATCGTGTCGGGGCTGGACCTCACCTGCGACCGG
CAGCTGGGCTACGCCGAGGGCCTCCGGGAGGACGGCCACGACGTGAAGCTGGTGCACCGC
GAGAAGGCCACCATCGGCTTCTACCTGCTGTCCAACACGGACCACTACCACGAGGTGATG
GAGGAGATCGCCGAGTTCGTCCGAGCTAACCTCCTGTAGCACATACACCAGCCCAGTCGT
CTCGTCGTGGATGAGCTCGCCGTCCGTCCCGACGCAATCAAATACGTACGTACTACGTAC
TACTGCCTATAGGAAGCTAAATGGTAAGCTTGACTTATACTAGTATCTCTTATACTACCG
CCGCCGCCGGTGCTGCTGCTGCTTGGGGATGTCATCTTGGAGCCCGGCAATGGCTTCTGG
CAAGTGATCTCTAGGCTCCAAAGGGGATCCCCATGTCTGTCCGTCT---CTTCTGATGAT
AAAACTCAATGGCTCTTCCTCGTCGGAGCGCGGGAAGCCATTGCCGTCCCACTAATTGTT
CCGCCGGCCGATCAGCTCGGCCGGTGTGATCCTTGGTTCTCTGATCTGTATCCATCCATG
TGTTTGCCTCTGGGGCTAAGACAAGAGAGAGAGAGTGCCTCCCCTCCAGCATGTACCATT
TGACATTGGTTGATGGAGAGGAGCATATTATTTCACCTTCATCCTCTGTTGCTGCTTCTG
CTGCTTATCCTTGAGGGAAGATCTGTCTAACGTTATGTGTACAGTGATCGATCAACGGGG
AGAGTGTCCCTCTTTTGTTGCTGTTGATGTGGTAGTTTCTTTCTTGTGTCAGCTACGGGC
TGGATTGGAT--GGTGCTCTCTCGGCTCACTCTCGTCCAATCCGTGCATGTGAAAAATAC
GCCTATCTTATCTATCTATCCTGTGTGGTGATATATGCTTCTAGTCCAGTCCAGACCAGT
AGTAGTCTAGGCTAGCAGTATAAATTCTCTTCTAACTTTTTGTATCTTTCTCTCCTTTTC
TGATTGATGTACTCTGATGATCCTTATGTATACACATGTTTGGAGTTTGGACTGCTACTG
TACTCTACTAAGTTGATCCATCCATTCTCG
>CDS .
------------------------------------------------------------
------------------------------------------------------------
------------------------------------------------------------
------------------------------------------------------------
------------------------------------------------------------
------------------------------------------------------------
------------------------------------------------------------
------------------------------------------------------------
------------------------------------------------------------
------------------------------------------------------------
------------------------------------------------------------
------------------------------------------------------------
------------------------------------------------------------
------------------------------------------------------------
------------------------------------------------------------
------------------------------------------------------------
------------------------------------------------------------
------------------------------------------------------------
--------------ATGGCCGGCAGCGACGAGGTCAACCGCAACGCGTGCAAG-------
------------------------------------------------------------
------------------------------------------------------------
------------------------------------------------------------
------------------------------------------------------------
------------------------------------------------------------
------------------------------------------------------------
------------------------------------------------------------
------------------------------------------------------------
------------------------------------------------------------
------------------------------------------------------------
---------------------------------ACGGTGGTGCCGCTCCACACATGGGTG
CTCATCTCCAACTTCAAGGTGTCGTACCACATGCTCCGCCGCCCCGACGGCACCTTCGAG
CGCGACCTCGCCGAGTACATGGACCGCCGGGTGCCCGCCAACCCGAAGCCGGTCGAGGGC
GTCTCCTCCTTCGACCACGTCATCGACCCGTCCGTCGGCCTCGAGGCGCGCATCTACCGT
GCCGTCGCCGGCAACGCCGCGGCCGCCGAGGGCGCCGCCGCGCTCACCCTGCCCATCCTC
GAGTTCCTCGGCGGGGCGCCGTCCCCGGACCCGCTCCCGGTGATCATCTTCTTCCACGGC
GGCAGCTTCGCGCACTCGGCGTCCAGCACCACCATCTACGACAACCTCTGCCGCCAGTTC
GTGAAGCTGAGCAAGGGCGTGGTGGTGTCCGTCAACTACCGGCGCGCCCCGGAGCACCGG
TACCCGTGCGCGTACGACGACGGGTGGGCCGCGCTCAAGTGGGCCCAAGCCCAGCCGTTC
CTGCGGAGCGGCGAGGGCGCGCGGCTCCGCGTGTTCCTCGCCGGCGACAGCTCCGGCGGC
AACATCGCGCACCACGTGGCCGTTCGCGCCGCGGAGGAGGGGATCAAGATACACGGCAAC
ATCCTGCTCAACGCCATGTTCGGCGGCAACGAGCGCACCGAGTCGGAGCGGCGCCTGGAC
GGCAAGTACTTCGTCACGCTCCAGGACAGGGACTGGTACTGGAAGGCGTACCTGCCGGAG
GACGCGGACCGGGACCACCCGGCGTGCAACCCGTTCGGGCCGAACGGGCGGCGGCTCAAG
GGCCTGCCCTTCGCCAAGAGCCTCATCATCGTGTCGGGGCTGGACCTCACCTGCGACCGG
CAGCTGGGCTACGCCGAGGGCCTCCGGGAGGACGGCCACGACGTGAAGCTGGTGCACCGC
GAGAAGGCCACCATCGGCTTCTACCTGCTGTCCAACACGGACCACTACCACGAGGTGATG
GAGGAGATCGCCGAGTTCGTCCGAGCTAACCTCCTGTAG---------------------
------------------------------------------------------------
------------------------------------------------------------
------------------------------------------------------------
------------------------------------------------------------
------------------------------------------------------------
------------------------------------------------------------
------------------------------------------------------------
------------------------------------------------------------
------------------------------------------------------------
------------------------------------------------------------
------------------------------------------------------------
------------------------------------------------------------
------------------------------------------------------------
------------------------------------------------------------
------------------------------
