# Supplementary material for: The Allelic Diversity of the Gibberellin Signaling Pathway Genes in Aegilops tauschii Coss
Source: Plants (Basel). 2020 Dec 2;9(12):1696. doi: 10.3390/plants9121696 (PMC7761575; doi:10.3390/plants9121696)
Supplement: Supplementary file 1 [file plants-09-01696-s001.zip › Aegilops_taushii_GID1_protein_isoforms.fasta]

>GID1-D1_isoform_A_K1099 .
MAGSDEVNRNACKTVVPLHTWVLISNFKVSYHMLRRPDGTFERDLAEYMDRRVPANPKPV
EGVSSFDHVIDPSVGLEARIYRAVAGNAAAAEGAAALTLPILEFLGGAPSPDPLPVIIFF
HGGSFAHSASSTTIYDNLCRQFVKLSKGVVVSVNYRRAPEHRYPCAYDDGWAALKWAQAQ
PFLRSGEGARLRVFLAGDSSGGNIAHHVAVRAAEEGIKIHGNILLNAMFGGNERTESERR
LDGKYFVTLQDRDWYWKAYLPEDADRDHPACNPFGPNGRRLKGLPFAKSLIIVSGLDLTC
DRQLGYAEGLREDGHDVKLVHREKATIGFYLLSNTDHYHEVMEEIAEFVRANLL
>GID1-D1_isoform_B_K1216 .
MAGSDEVNRNACKTVVPLHTWVLISNFKVSYHMLRRPDGTFERDLAEYMDRRVPANPKPV
EGVSSFDHVIDPSVGLEARIYRAVAGNAAAAEGAAALTLPILEFLGGAPSPDPLPVIIFF
HGGSFAHSASSTTIYDNLCRQFVKLSKGVVVSVNYRRAPEHRYPCAYDDGWAALKWAQAQ
PFLRSGEGARLRVFLAGDSSGGNIAHHVAVRAAEEGIKIHGNILLNAMFGGNERTESERR
LDGKYFVTLQDRDWYWKAYLPEDADRDHPACNPFGPNGRRLKGLPFAKSLIIVSGLDLTC
DRQLGYAEALREDGHDVKLVHREKATIGFYLLSNTDHYHEVMEEIAEFVRANLL
