# Supplementary material for: The Allelic Diversity of the Gibberellin Signaling Pathway Genes in Aegilops tauschii Coss
Source: Plants (Basel). 2020 Dec 2;9(12):1696. doi: 10.3390/plants9121696 (PMC7761575; doi:10.3390/plants9121696)
Supplement: Supplementary file 1 [file plants-09-01696-s001.zip › Aegilops_taushii_Gid2_alleles.fasta]

>Gid2-D1a_K1657 .
ATGGAATCATGTACCGGCCAGACCCTATATAGAGGCTATCCTTGTATCGTTGTTAAGCTC
AGAATTCAAAGCCCAAAGTTTATCTACTTATCTTGTTGCATTTCAGTTCTTTAATTTCCA
GTAATTTATCCTGTTCATCTCCTCTATCCTCGTCAAGATCAGATTTTTGTCCATCTCTGC
TCGTCGACGCGGGAGCTGCGACGACGCTCCAGATCCGGAGCTGTCGCTGGTCTCCACCTT
GGACCGCTCTAGCGCAATGCGGAGGGCCATCTCCTCCTCGTAGTCGAGCTCGGAGCCGGA
GTTGGTCATCGTAGTGGATGTGATCGGAATCAGGGAGGGGGAGGAGTGGATGATGCGAGA
GAGAGTGAGCTAGGGTTTGGAGCGAGGCGCCCGAATTGGGATTTTCGTGGGACAGTTGCG
GGGTCGGTGGTGGGCCGGGCCTGTCAAGCGGACGCGCTCGAGCATGCCCGGATCACCCCA
TATCCACCCTATATTTGGGTTGGATATGAGGGGTGCCGGTCAGCCCGGCCGTTTATCCGC
AGTTGGAGAGTTTCGGTTGGATCGA--TTTTTTTTGACCGATAAGTGACCAGATGGTTTG
CCCGAGCGTCTGAGACGGATACGAGAGGTCCGGCTTTAGATGGTCTGAGAGAAACAAAAT
GAGCCATGGAGAACAGACGCGAGAGGATAAGGTTCGCTGAGATGTGTACTATATTTTTTT
AAGAAGAGTGGTGCTGGCTGCATCCTACGATCACACCCAATGTCCCCATCGCACGTTTCT
CGTGTGACCGGCGTAAAACATTTCCCATTTCTCATGGGATGTCATCGGCCAGACTCTATA
TAAAGGTCTCCCATCCTTGTATCATTGGTAAGCTAAGAAATCAAAGCCAAAGTTTAACTA
CTTATCTTGTTGTAGTATTTCAGTTCTTTAATTTCCAGTAAATTGTCTTGTTATCCTACT
ACAATTCATCCTGGTCGTCTCCTCTATCCTCGTCAAGATCCGATTTTTGTCCATCTCTCC
TCGTCAGATCCATCGGGATCCTGACAGTCGTGTGTACAGGTGCCCCGCCATGAAGTGCCC
TTCCGATTCCTCGGCTGGTCGTGATCCCTGGGCTCCTCCTCCCGCTTCTGGCGGTGGCGG
CTCCAGCGAGCCAGCCAAGAAGCGGCAGCGGACCTCGAGCTCGAGCCAGGCTGAGGCATC
CTCCTCGTCCTCACAGCCTCCGCCGCAGCAGCCGGGGGACGCGAGAGAGGTGCCGGATCT
GGGGGAGGACGTGATGTTCGAGGTGCTGCGGCGGGTGGAGCCGCGGACGCTGGCTGCCGC
GGCGTGCGTCAGCCAGGGCTGGCGGGTCCTCGCGCAGGACGAGAGGCTGTGGGAGGCGCC
GTGCGTGAGGGAGTGGACCGGCCTCGGCTTCTCGGAACAGCTGCTCCGCGCCGTCGTGCT
CCCGTTCGGCGGCTTCCGCCGCCTGCACGCCGTCTCCATCCAGGCCCGACGGCGGTTCGG
CGTTGGCTGCGGGAACTGGCACGGCGTGCGGACGCCGGAACGGGGGAGGAGGAGGGGGGT
GCCGTGGACCGAGCACGAGCACAGGTGAGTATAGTGTTCTTCTGATCTCACTGTCTTGTG
AGAGTGATTGCTCTGCTCTATCTATGTCATGCACAAGACTAGTTAGTGACATAAATTTTC
TTTCTTGAATTCACCATCAATCAATAGGATTTACATCATCAGATGGCTTTGCTAGCATTT
AAAACTTGGCAAATTGGAAGAATAATTCAACCATGGAAGAACTGCTATCTGAAACTGAAT
AAATTGTGTATGCTCAGTAGGAATTGACGAGACAGTCATGTAGCATGATGTTTGATGGCC
ATGCAGCAAGAATTCATGATGCATACACTAGTTGCTGAAGCTGATCATATGCTCTGTTCT
TTTGGCCAGGTTGTTCCTCTTAGGCCTGAAGAAGTACGGAAGAGGGGATTGGAGGAACAT
ATCACGCAACTTCGTGCAGACGAGGACGCCGACGCAGGTGGCCAGCCACGCCCAGAAGTA
CTTTATCAGGCTCAGCTCAGGGGTGGCAAGGAGGTCGAGCATCCACGACATCACCACAGT
TCACCTGACCGACGACCAGCCTCCCGCGCCGTCCCAGTGATTGATGATCAACCAGTCCAG
CGCACCGGCTCAGCGCGGCAACGGGGCAGCACGGCGGGGCGAGCACACCCTTCAGTTC
>Gid2-D1b_K1112 .
ATGGAATCATGTACCGGCCAGACCCTATATAGAGGCTATCCTTGTATCGTTGTTAAGCTC
AGAATTCAAAGCCCAAAGTTTATCTACTTATCTTGTTGCATTTCAGTTCTTTAATTTCCA
GTAATTTATCCTGTTCATCTCCTCTATCCTCGTCAAGATCAGATTTTTGTCCATCTCTGC
TCGTCGACGCGGGAGCTGCGATGACGCTCCAGATCCGGAGCTGTCGCTGGTCTCCACCTT
GGACCGCTCTAGCGCAATGCGGAGGGCCATCTCCTCCTCGTAGTCGAGCTCGGAGCCGGA
GTTGGTCATCGTAGTGGATGTGATTGGAATCAGGGAGGGGGAGGAGTGGATGATGCGAGA
GAGAGTGAGCTAGGGTTTGGAGCGAGGCGCCCGAATTGGGATTTTCATGGGACAGTTGCG
GGGTCGGTGGCGGGCCGGGCCTGTCAAGCGGACGTGCTCGAGTATGCCCGGATCACCCCA
TATCCATCCTATATTTGGGTTGGATATGAGGGGTGCCGGTCAGCCCGGCCGTTTATCCGC
AGTTGAAGAGTTTCGATTGGATCGA---TTTTTTTGACCGGTAAGTGACCAGATGGTTTG
CCTGAGCGTCTAAGACGAATACGAGAGGTCCGGCTTTAGATGG--TGAGAGAAACAAAAT
GAGCCACGGAGAACAGACGCGAGAGGATAAGGTTAGCTGAGATGTGTACTATA-TTTTTT
AAGAAGAGTGGTGCTGGCTGCATCCTACGATCACACCCAATGTCCCCATCGCACGTTTCT
CGTGTGACTGGCGTAAAACATTTCCCATTTCTCATGGGATGTCATCGGCCAGACTCTATA
TAAAGGTCTCCCATCCTTGTATCATTGGTAAGCTAAGAAATCAAAGCCAAAGTTTATCTA
CTTATCTTGTTGTAGTATTTCAGTTCTTTAATTTCCAGTAAATTGTCTTGTTATCCTACT
ACAATTCATCCTGGTCGTCTCCTCTATCCTCGTCAAGATCAGATTTTTGTCCATCTCTCC
TCGTCAGATCCATCGGGATCCTGACAGTCGTGTGTACAGGTGCCCCGCCATGAAGTGCCC
TTCCGATTCCTCGGCTGGTCGTGATCCCTGGGCTCCTCCTCCCGCTTCTGGCGGTGGCGG
CTCCAGCGAGCCAGCCAAGAAGCGGCAGCGGACCTCGAGCTCGAGCCAGGCTGAGGCATC
CTCCTCGTCCTCACAGCCTCCGCCGCAGCAGCCGGGGGACGCGAGAGAGGTGCCGGATCT
GGGGGAGGACGTGATGTTCGAGGTGCTGCGGCGGGTGGAGCCGCGGACGCTGGCTGCCGC
GGCGTGCGTCAGCCAGGGCTGGCGGGTCCTCGCGCAGGACGAGAGGCTGTGGGAGGCGCC
GTGCGTGAGGGAGTGGACCGGCCTCGGCTTCTCGGAACAGCTGCTCCGCGCCGTCGTGCT
CCCGTTCGGCGGCTTCCGCCGCCTGCACGCCGTCTCCATCCAGGCCCGACGGCGGTTCGG
CGTTGGCTGCGGGAACTGGCACGGCGTGCGGACGCCGGGACAGGGGAGGAGGAGGGGGGT
GCCGTGGACCGAGCACGAGCACAGGTGAGTATAGTGTTCTTCTGATCTCACTGTCTTGTG
AGAGTGATTGCTCTGCTCTATCTATGTCATGCACAAGACTAGTTAGTGACATAAATTTTC
TTTCTTGAATTCACCATCAATCAATAGGATTTACATCATCAGATGGCTTTGCTAGCATTT
AAAACTTGGCAAATTGGAAGAATAATTCAACCATGGAAGAACTGCTATCTGAAACTGAAT
AAATTGTGTATGCT------------------CAGTCATGTAGCATGATGTTTGATGGCC
ATGCAGCAAGAATTCATGATGCATACACTAGTTGCTGAAGCTGATCATATGCTCTGTTCT
TTTGGCCAGGTTGTTCCTCTTAGGCCTGAAGAAGTACGGAAGAGGGGATTGGAGGAACAT
ATCACGCAACTTCGTGCAGACGAGGACGCCGACGCAGGTGGCCAGCCACGCGCAGAAGTA
CTTTATCAGGCTCAGCTCAGGGGTGGCAAGGAGGTCGAGCATCCACGACATCACCACAGT
TCACCTGACCGACGACCAGCCTCCCGCGCCGTCCCAGTGATTGATGATCAACCAGTCCAG
CGCACCGGCTCAGCGCGGCAACGGGGCAGCACGGCGGGGCGAGCACACCCTTCAGTTC
>Gid2-D1c_K3187 .
ATGGAATCATGTACCGGCCAGACCCTATATAGAGGCTATCCTTGTATCGTTGTTAAGCTC
AGAATTCAAAGCCCAAAGTTTATCTACTTATCTTGTTGCATTTCAGTTCTTTAATTTCCA
GTAATTTATCCTGTTCATCTCCTCTATCCTCGTAAAGATCAGATTTTTGTC---CTCTCC
TCGTCGACGCGGGAGCTGCGACGACGCTCCAGATCCGGAGCTATCGCTGGTCTCCACCTT
GGACCGCTCTAGCGCAATGCGGAGGGCCATCTCCTCCTCGTAGTCGAGCTCCGAGCCGGA
GTTGGTCATCATAGTGGATGTGATCGGAATCAGGGAGGGGGAGGAGTGGATGATGCGAGA
GAGAGTGAGCTAGGGTTTGGAGCGAGGCGCCCGAATTGGGATTTTCGTGGGACAGTTGCG
GGGTCGGTGGTGGGTCGGGCCTGTCAAGCGGACGCGCTCGAGCATGCCCGGATCACCCCA
TATCCATCCTATATTTGGGTTGGATATGAGGGGTACCGGTCAGCCCGGCCGTTTATCCGC
AGTTGGAGAGTTTCGGTTGGATCGATTTTTTTTTTTACCGGTAAGTGACCAGATGGTTTG
CCCGAGCGTCTGAGACGGATACGATTGGTCCGGCTTTAGATGCTCTGAGAGAAACAAAAC
GAGCCATGGAGAACAGACGCGAGAGGATAAGGTTAGCTGAGATGTGTACTATA-TTTTTT
AAGAAGAGTGGTGCTGGCTGCATCCTACGATCACAACCAATGTCCCCATCGCACGTTTCT
CGTGTGACCGGCGTAAAACATTTCCCATTTCTCATGGGATGTCATCGGCCAGACTCTATA
TAAAGGTCTCCCATCCTTGTATCATTGGTAAGCTAAGAAATCAAAGCCAAAGTTTATCTA
CTTATCTTGTTGTAGTATTTCAGTTCTTTAATTTCCAGTAAATTGTCTTGTTATCATACT
ACAATTCATCCTGGTCGTCTCCTCTATCCTCGTCAAGATCAGATTTTTGTCCATCTCTCC
TCGTCAGATCCATCGGGATCCTGACAGTCGTGTGTACAGGTGCCCCGCCATGAAGTGCCC
TTCCGATTCCTCGGCTGGTCGTGATCCCTGGGCTCCTCCTCCCGCTTCTGGCGGTGGCGG
CTCCAGCGAGCCAGCCAAGAAGCGGCAGCGGACCTCGAGCTCGAGCCAGGCTGAGGCATC
CTCCTCGTCCTCACAGCCTCCGCCGCAGCAGCCGGGGGACGCGAGAGAGGTGCCGGATCT
GGGGGAGGACGTGATGTTCGAGGTGCTGCGGCGGGTGGAGCCGCGGACGCTGGCTGCCGC
GGCGTGCGTCAGCCAGGGCTGGCGGGTCCTCGCGCAGGACGAGAGGCTGTGGGAGGCGCC
GTGCGTGAGGGAGTGGACCGGCCTCGGCTTCTCGGAACAGCTGCTCCGCGCCGTCGTGCT
CCCGTTCGGCGGCTTCCGCCGCCTGCACGCCGTCTCCATCCAGGCCCGACGGCGGTTCGG
CGTTGGCTGCGGGAACTGGCACGGCGTGCGGACGCCGGAACGGGGGAGGAGGAGGGGGGT
GCCGTGGACCGAGCACGAGCACAGGTGAGTATAGTGTTCTTCTGATCTCACTGTCTTGTG
AGAGTGATTGCTCTGCTCTATCTATGTCATGCACAAGACTAGTTAGTGACATAAATTTTC
TTTCTTGAATTCACCATCAATCAATAGGATTTACATCATCAGATGGCTTTGCTAGCATTT
AAAACTTGGCAAATTGGAAGAATAATTCAACCATGGAAGAACTGCTATCTGAAACTGAAT
AAATTGTGTATGCTCAGTAGGAATTGACGAGACAGTCATGTAGCATGATGTTTGATGGCC
ATGCAGCAAGAATTCATGATGCATACACTAGTTGCTGAAGCTGATCATATGCTCTGTTCT
TTTGGCCAGGTTGTTCCTCTTAGGCCTGAAGAAGTACGGAAGAGGGGATTGGAGGAACAT
ATCACGCAACTTCGTGCAGACGAGGACGCCGACGCAGGTGGCCAGCCACGCCCAGAAGTA
CTTTATCAGGCTCAGCTCAGGGGTGGCAAGGAGGTCGAGCATCCACGACATCACCACAGT
TCACCTGACCGACGACCAGCCTCCCGCGCCGTCCCAGTGATTGATGATCAACCAGTCCAG
CGCACCGGCTCAGCGCGGCAACGGGGCAGCACGGCGGGGCGAGCACACCCTTCAGTTC
>Gid2-D1d_K608 .
ATGGAATCATGTACCGGCCAGACCCTATATAGAGGCTATCCTTGTATCGTTGTTAAGCTC
AGAATTCAAAGCCCAAAGTTTATCTACTTATCTTGTTGCATTTCAGTTCTTTAATTTCCA
GTAATTTATCCTGTTCATCTCCTCTATCCTCGTCAAGATCAGATTTTTGTCCATCTCTGC
TCGTCGACGCGGGAGCTGCGACGACGCTCCAGATCCGGAGCTGTCGCTGGTCTCCACCTT
GGACCGCTCTAGCGCAATGCGGAGGGCCATCTCCTCCTCGTAGTCGAGCTCGGAGCCGGA
GTTGGTCATCGTAGTGGATGTGATCGGAATCAGGGAGGGGGAGGAGTGGATGATGCGAGA
GAGAGTGAGCTAGGGTTTGGAGCGAGGCGCCCGAATTGGGATTTTCGTGGGACAGTTGCG
GGGTCGGTGGTGGGCCGGGCCTGTCAAGCGGACGCGCTCGAGCATGCCCGGATCACCCCA
TATCCACCCTATATTTAGGTTGGATATGAGGGGTGCCGGTCAGCCCGGCCGTTTATCCGC
AGTTGGAGAGTTTCGGTTGGATCGA--TTTTTTTTGACCGATAAGTGACCAGATGGTTTG
CCCGAGCGTCTGAGACGGATACGAGAGGTCCGGCTTTAGATGGTCTGAGAGAAACAAAAT
GAGCCATGGAGAACAGACGCGAGAGGATAAGGTTCGCTGAGATGTGTACTATATTTTTTT
AAGAAGAGTGGTGCTGGCTGCATCCTACGATCACACCCAATGTCCCCATCGCACGTTTCT
CGTGTGACCGGCGTAAAACATTTCCCATTTCTCATGGGATGTCATCGGCCAGACTCTATA
TAAAGGTCTCCCATCCTTGTATCATTGGTAAGCTAAGAAATCAAAGCCAAAGTTTAACTA
CTTATCTTGTTGTAGTATTTCAGTTCTTTAATTTCCAGTAAATTGTCTTGTTATCCTACT
ACAATTCATCCTGGTCGTCTCCTCTATCCTCGTCAAGATCCGATTTTTGTCCATCTCTCC
TCGTCAGATCCATCGGGATCCTGACAGTCGTGTGTACAGGTGCCCCGCCATGAAGTGCCC
TTCCGATTCCTCGGCTGGTCGTGATCCCTGGGCTCCTCCTCCCGCTTCTGGCGGTGGCGG
CTCCAGCGAGCCAGCCAAGAAGCGGCAGCGGACCTCGAGCTCGAGCCAGGCTGAGGCATC
CTCCTCGTCCTCACAGCCTCCGCCGCAGCAGCCGGGGGACGCGAGAGAGGTGCCGGATCT
GGGGGAGGACGTGATGTTCGAGGTGCTGCGGCGGGTGGAGCCGCGGACGCTGGCTGCCGC
GGCGTGCGTCAGCCAGGGCTGGCGGGTCCTCGCGCAGGACGAGAGGCTGTGGGAGGCGCC
GTGCGTGAGGGAGTGGACCGGCCTCGGCTTCTCGGAACAGCTGCTCCGCGCCGTCGTGCT
CCCGTTCGGCGGCTTCCGCCGCCTGCACGCCGTCTCCATCCAGGCCCGACGGCGGTTCGG
CGTTGGCTGCGGGAACTGGCACGGCGTGCGGACGCCGGAACGGGGGAGGAGGAGGGGGGT
GCCGTGGACCGAGCACGAGCACAGGTGAGTATAGTGTTCTTCTGATCTCACTGTCTTGTG
AGAGTGATTGCTCTGCTCTATCTATGTCATGCACAAGACTAGTTAGTGACATAAATTTTC
TTTCTTGAATTCACCATCAATCAATAGGATTTACATCATCAGATGGCTTTGCTAGCATTT
AAAACTTGGCAAATTGGAAGAATAATTCAACCATGGAAGAACTGCTATCTGAAACTGAAT
AAATTGTGTATGCTCAGTAGGAATTGACGAGACAGTCATGTAGCATGATGTTTGATGGCC
ATGCAGCAAGAATTCATGATGCATACACTAGTTGCTGAAGCTGATCATATGCTCTGTTCT
TTTGGCCAGGTTGTTCCTCTTAGGCCTGAAGAAGTACGGAAGAGGGGATTGGAGGAACAT
ATCACGCAACTTCGTGCAGACGAGGACGCCGACGCAGGTGGCCAGCCACGCCCAGAAGTA
CTTTATCAGGCTCAGCTCAGGGGTGGCAAGGAGGTCGAGCATCCACGACATCACCACAGT
TCACCTGACCGACGACCAGCCTCCCGCGCCGTCCCAGTGATTGATGATCAACCAGTCCAG
CGCACCGGCTCAGCGCGGCAACGGGGCAGCACGGCGGGGCGAGCACACCCTTCAGTTC
>Gid2-D1e_K497 .
ATGGAATCATGTACCGGCCAGACCCTATATAGAGGCTATCCTTGTATCGTTGTTAAGCTC
AGAATTCAAAGCCCAAAGTTTATCTACTTATCTTGTTGCATTTCAGTTCTTTAATTTCCA
GTAATTTATCCTGTTCATCTCCTCTATCCTCGTAAAGATCAGATTTTTGTC---CTCTCC
TCGTCGACGCGGGAGCTGCGACGACGCTCCAGATCCGGAGCTGTCGCTGGTCTCCACCTT
GGACCGCTCTAGCGCAATGCGGAGGGCCATCTCCTCCTCGTAGTCGAGCTCCGAGCCGGA
GTTGGTCATCATAGTGGATGTGATCGGAATCAGGGAGGGGGAGGAGTGGATGATGCGAGA
GAGAGTGAGCTAGGGTTTGGAGCGAGGCGCCCGAATTGGGATTTTCGTGGGACAGTTGCG
GGGTCGGTGGTGGGTCGGGCCTGTCAAGCGGACGCGCTCGAGCATGCCCGGATCACCCCA
TATCCACCCTATATTTGGGTTGGATATGAGGGGTGCCGGTCAGCCCGGCCGTTTATCCGC
AGTTGGAGAGTTTCGGTTGGATCGA--TTTTTTTTGACCGGTAAGTGACCAGATGGTTTG
CCCGAGCGTCTGAGACGGATACGAGAGGTCCGGCTTTAGATGCTCTGAGAGAAACAAAAC
GAGCCATGGAGAACAGACGCGAGAGGATAAGGTTAGCTGAGATGTGTACTATA-TTTTTT
AAGAAGAGTGGTGCTGGCTGCATCCTACGATCACACCCAATGTCCCCATCGCACGTTTCT
CGTGTGACCGGCGTAAAACATTTCCCATTTCTCATGGGATGTCATCGGCCAGACTCTATA
TAAAGGTCTCCCATCCTTGTATCATTGGTAAGCTAAGAAATCAAAGCCAAAGTTTATCTA
CTTATCTTGTTGTAGTATTTCAGTTCTTTAATTTCCAGTAAATTGTCTTGTTATCATACT
ACAATTCATCCTGGTCGTCTCCTCTATCCTCGTCAAGATCAGATTTTTGTCCATCTCTCC
TCGTCAGATCCATCGGGATCCTGACAGTCGTGTGTACAGGTGCCCCGCCATGAAGTGCCC
TTCCGATTCCTCGGCTGGTCGTGATCCCTGGGCTCCTCCTCCCGCTTCTGGCGGTGGCGG
CTCCAGCGAGCCAGCCAAGAAGCGGCAGCGGACCTCGAGCTCGAGCCAGGCTGAGGCATC
CTCCTCGTCCTCACAGCCTCCGCCGCAGCAGCCGGGGGACGCGAGAGAGGTGCCGGATCT
GGGGGAGGACGTGATGTTCGAGGTGCTGCGGCGGGTGGAGCCGCGGACGCTGGCTGCCGC
GGCGTGCGTCAGCCAGGGCTGGCGGGTCCTCGCGCAGGACGAGAGGCTGTGGGAGGCGCC
GTGCGTGAGGGAGTGGACCGGCCTCGGCTTCTCGGAACAGCTGCTCCGCGCCGTCGTGCT
CCCGTTCGGCGGCTTCCGCCGCCTGCACGCCGTCTCCATCCAGGCCCGACGGCGGTTCGG
CGTTGGCTGCGGGAACTGGCACGGCGTGCGGACGCCGGAACGGGGGAGGAGGAGGGGGGT
GCCGTGGACCGAGCACGAGCACAGGTGAGTATAGTGTTCTTCTGATCTCACTGTCTTGTG
AGAGTGATTGCTCTGCTCTATCTATGTCATGCACAAGACTAGTTAGTGACATAAATTTTC
TTTCTTGAATTCACCATCAATCAATAGGATTTACATCATCAGATGGCTTTGCTAGCATTT
AAAACTTGGCAAATTGGAAGAATAATTCAACCATGGAAGAACTGCTATCTGAAACTGAAT
AAATTGTGTATGCTCAGTAGGAATTGACGAGACAGTCATGTAGCATGATGTTTGATGGCC
ATGCAGCAAGAATTCATGATGCATACACTAGTTGCTGAAGCTGATCATATGCTCTGTTCT
TTTGGCCAGGTTGTTCCTCTTAGGCCTGAAGAAGTACGGAAGAGGGGATTGGAGGAACAT
ATCACGCAACTTCGTGCAGACGAGGACGCCGACGCAGGTGGCCAGCCACGCCCAGAAGTA
CTTTATCAGGCTCAGCTCAGGGGTGGCAAGGAGGTCGAGCATCCACGACATCACCACAGT
TCACCTGACCGACGACCAGCCTCCCGCGCCGTCCCAGTGATTGATGATCAACCAGTCCAG
CGCACCGGCTCAGCGCGGCAACGGGGCAGCACGGCGGGGCGAGCACACCCTTCAGTTC
>Gid2-D1f_K1099 .
ATGGAATCATGTACCGGCCAGACCCTATATAGAGGCTATCCTTGTATCGTTGTTAAGCTC
AGAATTCAAAGCCCAAAGTTTATCTACTTATCTTGTTGCATTTCAGTTCTTTAATTTCCA
GTAATTTATCCTGTTCATCTCCTCTATCCTCGTAAAGATCAGATTTTTGTC---CTCTCC
TCGTCGACGCGGGAGCTGCGACGACGCTCCAGATCCGGAGCTGTCGCTGGTCTCCACCTT
GGACCGCTCTAGCGCAATGCGGAGGGCCATCTCCTCCTCGTAGTCGAGCTCCGAGCCGGA
GTTGGTCATCATAGTGGATGTGATCGGAATCAGGGAGGGGGAGGAGTGGATGATGCGAGA
GAGAGTGAGCTAGGGTTTGGAGCGAGGCGCCCGAATTGGGATTTTCGTGGGACAGTTGCG
GGGTCGGTGGTGGGTCGGGCCTGTCAAGCGGACGCGCTCGAGCATGCCCGGATCACCCCA
TATCCACCCTATATTTGGGTTGGATATGAGGGGTGCCGGTCAGCCCGGCCGTTTATCCGC
AGTTGGAGAGTTTCGGTTGGATCGA--TTTTTTTTGACCGGTAAGTGACCAGATGGTTTG
CCCGAGCGTCTGAGACGGATACGAGAGCTCCGGCTTTAGATGCTCTGAGAGAAACAAAAC
GAGCCATGGAGAACAGACGCGAGAGGATAAGGTTAGCTGAGATGTGTACTATA-TTTTTT
AAGAAGAGTGGTGCTGGCTGCATCCTACGATCACACCCAATGTCCCCATCGCACGTTTCT
CGTGTGACCGGCGTAAAACATTTCCCATTTCTCATGGGATGTCATCGGCCAGACTCTATA
TAAAGGTCTCCCATCCTTGTATCATTGGTAAGCTAAGAAATCAAAGCCAAAGTTTATCTA
CTTATCTTGTTGTAGTATTTCAGTTCTTTAATTTCCAGTAAATTGTCTTGTTATCATACT
ACAATTCATCCTGGTCGTCTCCTCTATCCTCGTCAAGATCAGATTTTTGTCCATCTCTCC
TCGTCAGATCCATCGGGATCCTGACAGTCGTGTGTACAGGTGCCCCGCCATGAAGTGCCC
TTCCGATTCCTCGGCTGGTCGTGATCCCTGGGCTCCTCCTCCCGCTTCTGGCGGTGGCGG
CTCCAGCGAGCCAGCCAAGAAGCGGCAGCGGACCTCGAGCTCGAGCCAGGCTGAGGCATC
CTCCTCGTCCTCACAGCCTCCGCCGCAGCAGCCGGGGGACGCGAGAGAGGTGCCGGATCT
GGGGGAGGACGTGATGTTCGAGGTGCTGCGGCGGGTGGAGCCGCGGACGCTGGCTGCCGC
GGCGTGCGTCAGCCAGGGCTGGCGGGTCCTCGCGCAGGACGAGAGGCTGTGGGAGGCGCC
GTGCGTGAGGGAGTGGACCGGCCTCGGCTTCTCGGAACAGCTGCTCCGCGCCGTCGTGCT
CCCGTTCGGCGGCTTCCGCCGCCTGCACGCCGTCTCCATCCAGGCCCGACGGCGGTTCGG
CGTTGGCTGCGGGAACTGGCACGGCGTGCGGACGCCGGAACGGGGGAGGAGGAGGGGGGT
GCCGTGGACCGAGCACGAGCACAGGTGAGTATAGTGTTCTTCTGATCTCACTGTCTTGTG
AGAGTGATTGCTCTGCTCTATCTATGTCATGCACAAGACTAGTTAGTGACATAAATTTTC
TTTCTTGAATTCACCATCAATCAATAGGATTTACATCATCAGATGGCTTTGCTAGCATTT
AAAACTTGGCAAATTGGAAGAATAATTCAACCATGGAAGAACTGCTATCTGAAACTGAAT
AAATTGTGTATGCTCAGTAGGAATTGACGAGACAGTCATGTAGCATGATGTTTGATGGCC
ATGCAGCAAGAATTCATGATGCATACACTAGTTGCTGAAGCTGATCATATGCTCTGTTCT
TTTGGCCAGGTTGTTCCTCTTAGGCCTGAAGAAGTACGGAAGAGGGGATTGGAGGAACAT
ATCACGCAACTTCGTGCAGACGAGGACGCCGACGCAGGTGGCCAGCCACGCCCAGAAGTA
CTTTATCAGGCTCAGCTCAGGGGTGGCAAGGAGGTCGAGCATCCACGACATCACCACAGT
TCACCTGACCGACGACCAGCCTCCCGCGCCGTCCCAGTGATTGATGATCAACCAGTCCAG
CGCACCGGCTCAGCGCGGCAACGGGGCAGCACGGCGGGGCGAGCACACCCTTCAGTTC
>Gid2-D1g_K1216 .
ATGGAATCATGTACCGGCCAGACCCTATATAGAGGCTATCCTTGTATCGTTGTTAAGCTC
AGAATTCAAAGCCCAAAGTTTATCTACTTATCTTGTTGCATTTCAGTTCTTTAATTTCCA
GTAATTTATCCTGTTCATCTCCTCTATCCTCGTAAAGATCAGATTTTTGTC---CTCTCC
TCGTCGACGCGGGAGCTGCGACGACGCTCCAGATCCGGAGCTATCGCTGGTCTCCACCTT
GGACCGCTCTAGCGCAATGCGGAGGGCCATCTCCTCCTCGTAGTCGAGCTCCGAGCCGGA
GTTGGTCATCATAGTGGATGTGATCGGAATCAGGGAGGGGGAGGAGTGGATGATGCGAGA
GAGAGTGAGCTAGGGTTTGGAGCGAGGCGCCCGAATTGGGATTTTCGTGGGACAGTTGCG
GGGTCGGTGGTGGGTCGGGCCTGTCAAGCGGACGCGCTCGAGCATGCCCGGATCACCCCA
TATCCACCCTATATTTGGGTTGGATATGAGGGGTGCCGGTCAGCCCGGCCGTTTATCCGC
AGTTGGAGAGTTTCGGTTGGATCGATTTTTTTTTTTACCGGTAAGTGACCAGATGGTTTG
CCCGAGCGTCTGAGACGGATACGAGAGGTCCGGCTTTAGATGCTCTGAGAGAAACAAAAC
GAGCCATGGAGAACAGACGCGAGAGGATAAGGTTAGCTGAGATGTGTACTATA-TTTTTT
AAGAAGAGTGGTGCTGGCTGCATCCTACGATCACACCCAATGTCCCCATCGCACGTTTCT
CGTGTGACCGGCGTAAAACATTTCCCATTTCTCATGGGATGTCATCGGCCAGACTCTATA
TAAAGGTCTCCCATCCTTGTATCATTGGTAAGCTAAGAAATCAAAGCCAAAGTTTATCTA
CTTATCTTGTTGTAGTATTTCAGTTCTTTAATTTCCAGTAAATTGTCTTGTTATCATACT
ACAATTCATCCTGGTCGTCTCCTCTATCCTCGTCAAGATCAGATTTTTGTCCATCTCTCC
TCGTCAGATCCATCGGGATCCTGACAGTCGTGTGTACAGGTGCCCCGCCATGAAGTGCCC
TTCCGATTCCTCGGCTGGTCGTGATCCCTGGGCTCCTCCTCCCGCTTCTGGCGGTGGCGG
CTCCAGCGAGCCAGCCAAGAAGCGGCAGCGGACCTCGAGCTCGAGCCAGGCTGAGGCATC
CTCCTCGTCCTCACAGCCTCCGCCGCAGCAGCCGGGGGACGCGAGAGAGGTGCCGGATCT
GGGGGAGGACGTGATGTTCGAGGTGCTGCGGCGGGTGGAGCCGCGGACGCTGGCTGCCGC
GGCGTGCGTCAGCCAGGGCTGGCGGGTCCTCGCGCAGGACGAGAGGCTGTGGGAGGCGCC
GTGCGTGAGGGAGTGGACCGGCCTCGGCTTCTCGGAACAGCTGCTCCGCGCCGTCGTGCT
CCCGTTCGGCGGCTTCCGCCGCCTGCACGCCGTCTCCATCCAGGCCCGACGGCGGTTCGG
CGTTGGCTGCGGGAACTGGCACGGCGTGCGGACGCCGGAACGGGGGAGGAGGAGGGGGGT
GCCGTGGACCGAGCACGAGCACAGGTGAGTATAGTGTTCTTCTGATCTCACTGTCTTGTG
AGAGTGATTGCTCTGCTCTATCTATGTCATGCACAAGACTAGTTAGTGACATAAATTTTC
TTTCTTGAATTCACCATCAATCAATAGGATTTACATCATCAGATGGCTTTGCTAGCATTT
AAAACTTGGCAAATTGGAAGAATAATTCAACCATGGAAGAACTGCTATCTGAAACTGAAT
AAATTGTGTATGCTCAGTAGGAATTGACGAGACAGTCATGTAGCATGATGTTTGATGGCC
ATGCAGCAAGAATTCATGATGCATACACTAGTTGCTGAAGCTGATCATATGCTCTGTTCT
TTTGGCCAGGTTGTTCCTCTTAGGCCTGAAGAAGTACGGAAGAGGGGATTGGAGGAACAT
ATCACGCAACTTCGTGCAGACGAGGACGCCGACGCAGGTGGCCAGCCACGCCCAGAAGTA
CTTTATCAGGCTCAGCTCAGGGGTGGCAAGGAGGTCGAGCATCCACGACATCACCACAGT
TCACCTGACCGACGACCAGCCTCCCGCGCCGTCCCAGTGATTGATGATCAACCAGTCCAG
CGCACCGGCTCAGCGCGGCAACGGGGCAGCACGGCGGGGCGAGCACACCCTTCAGTTC
>Gid2-D1h_K2271 .
ATGGAATCATGTACCGGCCAGACCCTATATAGAGGCTATCCTTGTATCGTTGTTAAGCTC
AGAATTCAAAGCCCAAAGTTTATCTACTTATCTTGTTGCATTTCAGTTCTTTAATTTCCA
GTAATTTATCCTGTTCATCTCCTCTATCCTCGTAAAGATCAGATTTTTGTC---CTCTCC
TCGTCGACGCGGGAGCTGCGACGACGCTCCAGATCCGGAGCTATCGCTGGTCTCCACCTT
GGACCGCTCTAGCGCAATGCGGAGGGCCATCTCCTCCTCGTAGTCGAGCTCCGAGCCGGA
GTTGGTCATCATAGTGGATGTGATCGGAATCAGGGAGGGGGAGGAGTGGATGATGCGAGA
GAGAGTGAGCTAGGGTTTGGAGCGAGGCGCCCGAATTGGGATTTTCGTGGGACAGTTGCG
GGGTCGGTGGTGGGTCGGGCCTGTCAAGCGGACGCGCTCGAGCATGCCCGGATCACCCCA
TATCCATCCTATATTTGGGTTGGATATGAGGGGTACCGGTCAGCCCGGCCGTTTATCCGC
AGTTGGAGAGTTTCGGTTGGATCGATTTTTTTTTTTACCGGTAAGTGACCAGATGGTTTG
CCCGAGCGTCTGAGACGGATACGATTGGTCCGGCTTTAGATGCTCTGAGAGAAACAAAAC
GAGCCATGGAGAACAGACGCGAGAGGATAAGGTTAGCTGAGATGTGTACTATA-TTTTTT
AAGAAGAGTGGTGCTGGCTGCATCCTACGATCACACCCAATGTCCCCATCGCACGTTTCT
CGTGTGACCGGCGTAAAACATTTCCCATTTCTCATGGGATGTCATCGGCCAGACTCTATA
TAAAGGTCTCCCATCCTTGTATCATTGGTAAGCTAAGAAATCAAAGCCAAAGTTTATCTA
CTTATCTTGTTGTAGTATTTCAGTTCTTTAATTTCCAGTAAATTGTCTTGTTATCATACT
ACAATTCATCCTGGTCGTCTCCTCTATCCTCGTCAAGATCAGATTTTTGTCCATCTCTCC
TCGTCAGATCCATCGGGATCCTGACAGTCGTGTGTACAGGTGCCCCGCCATGAAGTGCCC
TTCCGATTCCTCGGCTGGTCGTGATCCCTGGGCTCCTCCTCCCGCTTCTGGCGGTGGCGG
CTCCAGCGAGCCAGCCAAGAAGCGGCAGCGGACCTCGAGCTCGAGCCAGGCTGAGGCATC
CTCCTCGTCCTCACAGCCTCCGCCGCAGCAGCCGGGGGACGCGAGAGAGGTGCCGGATCT
GGGGGAGGACGTGATGTTCGAGGTGCTGCGGCGGGTGGAGCCGCGGACGCTGGCTGCCGC
GGCGTGCGTCAGCCAGGGCTGGCGGGTCCTCGCGCAGGACGAGAGGCTGTGGGAGGCGCC
GTGCGTGAGGGAGTGGACCGGCCTCGGCTTCTCGGAACAGCTGCTCCGCGCCGTCGTGCT
CCCGTTCGGCGGCTTCCGCCGCCTGCACGCCGTCTCCATCCAGGCCCGACGGCGGTTCGG
CGTTGGCTGCGGGAACTGGCACGGCGTGCGGACGCCGGAACGGGGGAGGAGGAGGGGGGT
GCCGTGGACCGAGCACGAGCACAGGTGAGTATAGTGTTCTTCTGATCTCACTGTCTTGTG
AGAGTGATTGCTCTGCTCTATCTATGTCATGCACAAGACTAGTTAGTGACATAAATTTTC
TTTCTTGAATTCACCATCAATCAATAGGATTTACATCATCAGATGGCTTTGCTAGCATTT
AAAACTTGGCAAATTGGAAGAATAATTCAACCATGGAAGAACTGCTATCTGAAACTGAAT
AAATTGTGTATGCTCAGTAGGAATTGACGAGACAGTCATGTAGCATGATGTTTGATGGCC
ATGCAGCAAGAATTCATGATGCATACACTAGTTGCTGAAGCTGATCATATGCTCTGTTCT
TTTGGCCAGGTTGTTCCTCTTAGGCCTGAAGAAGTACGGAAGAGGGGATTGGAGGAACAT
ATCACGCAACTTCGTGCAGACGAGGACGCCGACGCAGGTGGCCAGCCACGCCCAGAAGTA
CTTTATCAGGCTCAGCTCAGGGGTGGCAAGGAGGTCGAGCATCCACGACATCACCACAGT
TCACCTGACCGACGACCAGCCTCCCGCGCCGTCCCAGTGATTGATGATCAACCAGTCCAG
CGCACCGGCTCAGCGCGGCAACGGGGCAGCACGGCGGGGCGAGCACACCCTTCAGTTC
>CDS .
------------------------------------------------------------
------------------------------------------------------------
------------------------------------------------------------
------------------------------------------------------------
------------------------------------------------------------
------------------------------------------------------------
------------------------------------------------------------
------------------------------------------------------------
------------------------------------------------------------
------------------------------------------------------------
------------------------------------------------------------
------------------------------------------------------------
------------------------------------------------------------
------------------------------------------------------------
------------------------------------------------------------
------------------------------------------------------------
------------------------------------------------------------
-------------------------------------------------ATGAAGTGCCC
TTCCGATTCCTCGGCTGGTCGTGATCCCTGGGCTCCTCCTCCCGCTTCTGGCGGTGGCGG
CTCCAGCGAGCCAGCCAAGAAGCGGCAGCGGACCTCGAGCTCGAGCCAGGCTGAGGCATC
CTCCTCGTCCTCACAGCCTCCGCCGCAGCAGCCGGGGGACGCGAGAGAGGTGCCGGATCT
GGGGGAGGACGTGATGTTCGAGGTGCTGCGGCGGGTGGAGCCGCGGACGCTGGCTGCCGC
GGCGTGCGTCAGCCAGGGCTGGCGGGTCCTCGCGCAGGACGAGAGGCTGTGGGAGGCGCC
GTGCGTGAGGGAGTGGACCGGCCTCGGCTTCTCGGAACAGCTGCTCCGCGCCGTCGTGCT
CCCGTTCGGCGGCTTCCGCCGCCTGCACGCCGTCTCCATCCAGGCCCGACGGCGGTTCGG
CGTTGGCTGCGGGAACTGGCACGGCGTGCGGACGCCGGAACGGGGGAGGAGGAGGGGGGT
GCCGTGGACCGAGCACGAGCACAGGT----------------------------------
------------------------------------------------------------
------------------------------------------------------------
------------------------------------------------------------
------------------------------------------------------------
------------------------------------------------------------
-----------TGTTCCTCTTAGGCCTGAAGAAGTACGGAAGAGGGGATTGGAGGAACAT
ATCACGCAACTTCGTGCAGACGAGGACGCCGACGCAGGTGGCCAGCCACGCCCAGAAGTA
CTTTATCAGGCTCAGCTCAGGGGTGGCAAGGAGGTCGAGCATCCACGACATCACCACAGT
TCACCTGACCGACGACCAGCCTCCCGCGCCGTCCCAGTGA--------------------
----------------------------------------------------------
