# Supplementary material for: The Allelic Diversity of the Gibberellin Signaling Pathway Genes in Aegilops tauschii Coss
Source: Plants (Basel). 2020 Dec 2;9(12):1696. doi: 10.3390/plants9121696 (PMC7761575; doi:10.3390/plants9121696)
Supplement: Supplementary file 1 [file plants-09-01696-s001.zip › Aegilops_taushii_Rht-D1_alleles.fasta]

>Rht-D1a_5_K1099 .
GCTTTTCCCCTTTTGTTCATCGTGTTCTTACTTGAATTCTCCTCCAATCATGAAGATCGG
CCAACCCTATGGCTTGCCCCGTATCATAACCGTGTGTCGCATTAGCTATGTATGTGTCAT
GTGAGACAAAATCGAAGGTAGGAGAAATGTTGGTTGTTGGATTTGATCATCGGTAGACAA
GTTAGGGCATCTTCGATTCACATGATTCTAGAAACACATGAAGTAAAAAGATTGCAAAGC
TATGCCCATTTGAATCATGCACGGTTTTTGGTTTCGTTGCATCGCCGG-AAAAACATGGA
TTGTTTTTAGGAGTTTTTGAGTGGATGCTAGATTCCTTATGGAATGAATACAAAATGAAT
CCTTGGTAAATATTCGTGCTGGATTCGATCCTACAAACTAAACGGTCAACATGGAAAAAA
ATCCCAAGGATTAAAAAGGCTCCTTCGATTCAAAGAGGCCCTCAACAGTGCAATACACAG
ATGCTTCAAAGTTTTGGAATCCATTTTGCCATGAGCGCTGCAAGCCACAGAGAGGGCCAC
ACGGCCGCAGCGCACGGAGAGGGAGTCGACGTAGCAGAGCCCCATCACCCGCAGCATTTT
TTTAATTAGTGGGGATTTCTGGGGTGGTGGGCGCAAGATTTGTAACTGGATGGCGAAGTT
TGTCTGGTGATAAAGATGGGCGCGACGAATCCGTCCATCGATCCAACGCTGTGCGCGTGT
CTGGCCGGGGCCCCGCCCGCCAGCGACCCACCACTATGCCCCGCCCAGATGCCTTCCCCC
CTCCCATCACCCGATGCCGTCTACAACTACTACTACTCGCTCCCGCTGCCGCTCGCTCGC
TGCTCTGCTCGCTCGTTCTCCTCCCAGTTCCCACCCCAACCATCTCCATCTCCTCCTTCT
TCCTCCTCTCCCACCCCCGCCCCCCGACCCTGGATCCAAATCCCGACCCGCCCCAGAACC
GGAACCGAGGCAAGCAAAAGCTTCGCGCAATTATTGGCCAGAGATAGATAGAGAGGCGAG
GTAGCTCGCGGATCATGAAGCGGGAGTACCAGGACGCCGGAGGGAGCGGCGGCGGCGGTG
GCGGCATGGGCTCGTCCGAGGACAAGATGATGGTGTCGGCGGCGGCGGGGGAGGGGGAGG
AGGTGGACGAGCTGCTGGCGGCGCTCGGGTACAAGGTGCGCGCCTCCGACATGGCGGACG
TGGCGCAGAAGCTGGAGCAGCTCGAGATGGCCATGGGGATGGGCGGCGTGGGCGCCGGCG
CCGCCCCCGACGACAGCTTCGCCACCCACCTCGCCACGGACACCGTGCACTACAACCCCA
CCGACCTGTCGTCTTGGGTCGAGAGCATGCTGTCGGAGCTCAACGCGCCGCCGCCGCCCC
TCCCGCCCGCCCCGCAGCTCAACGCCTCCACCTCCTCCACCGTCACGGGCAGCGGCGGCT
ACTTCGATCTCCCGCCCTCCGTCGACTCCTCCAGCAGCATCTACGCGCTGCGGCCGATCC
CCTCCCCGGCCGGCGCGACGGCGCCGGCCGACCTGTCCGCCGACTCCGTGCGGGATCCCA
AGCGGATGCGCACTGGCGGGAGCAGCACCTCGTCGTCATCCTCCTCCTCGTCGTCTCTCG
GTGGGGGCGCCAGGAGCTCTGTGGTGGAGGCTGCCCCGCCGGTCGCGGCCGCGGCCAACG
CGACGCCCGCGCTGCCGGTCGTCGTGGTCGACACGCAGGAGGCCGGGATTCGGCTGGTGC
ACGCGCTGCTGGCGTGCGCGGAGGCCGTGCAGCAGGAGAACCTCTCCGCCGCGGAGGCGC
TGGTGAAGCAGATACCCTTGCTGGCCGCGTCCCAGGGCGGCGCGATGCGCAAGGTCGCCG
CCTACTTCGGCGAGGCCCTCGCCCGCCGCGTCTTCCGCTTCCGCCCGCAGCCGGACAGCT
CCCTCCTCGACGCCGCCTTCGCCGACCTCCTCCACGCGCACTTCTACGAGTCCTGCCCCT
ACCTCAAGTTCGCGCACTTCACCGCCAACCAGGCCATCCTGGAGGCGTTCGCCAGCTGCC
GCCGCGTGCACGTCGTCGACTTCGGCATCAAGCAGGGGATGCAGTGGCCCGCACTTCTCC
AGGCCCTCGCCCTCCGTCCCGGCGGCCCTCCCTCGTTCCGCCTCACCGGCGTCGGCCCCC
CGCAGCCGGACGAGACCGACGCCCTGCAGCAGGTGGGCTGGAAGCTCGCCCAGTTCGCGC
ACACCATCCGCGTCGACTTCCAGTACCGCGGCCTCGTCGCCGCCACGCTCGCGGACCTGG
AGCCGTTCATGCTGCAGCCGGAGGGCGAGGAGGACCCGAACGAGGAGCCCGAGGTAATCG
CCGTCAACTCAGTCTTCGAGATGCACCGGCTGCTCGCGCAGCCCGGCGCCCTGGAGAAGG
TCCTGGGCACCGTGCGCGCCGTGCGGCCCAGGATCGTCACCGTGGTGGAGCAGGAGGCGA
ATCACAACTCCGGCACATTCCTGGACCGCTTCACCGAGTCTCTGCACTACTACTCCACCA
TGTTCGATTCCCTCGAGGGCGGCAGCTCCGGCGGCGGCCCATCCGAAGTCTCATCGGGGG
CTGCTGCTGCTCCTGCCGCCGCCGGCACGGACCAGGTCATGTCCGAGGTGTACCTCGGCC
GGCAGATCTGCAACGTGGTGGCCTGCGAGGGGGCGGAGCGCACAGAGCGCCACGAGACGC
TGGGCCAGTGGCGGAACCGGCTGGGCAACGCCGGGTTCGAGACCGTCCACCTGGGCTCCA
ATGCCTACAAGCAGGCGAGCACGCTGCTGGCGCTCTTCGCCGGCGGCGACGGCTACAAGG
TGGAGGAGAAGGAAGGCTGCCTGACGCTGGGGTGGCACACGCGCCCGCTGATCGCCACCT
CGGCATGGCGCCTGGCCGGGCCGTGATCTCGCGAGTTTTGAACGCTGT
>Rht-D1a_7_K1657 .
GCTTTTCCCCTTTTGTTCATCGTGTTCTTACTTGAATTCTCCTCCAATCATGAAGATCGG
CCATCCCTATGGCTTGCCCCGTATCATAACCGTGTGTCGCATTAGCTATGTATGTGTCAT
GTGAGACAAAATCGAAGGTAGGAGAAATGTTGGTTGTTGGATTTGATCATCGGTAGACAA
GTTAGGGCATCTTCGATTCACATGATTCTAGAAACACATGAAGTAAAAAGATTGCAAAGC
TATGCCCATTTGAATCATGCACGGTTTTTGGTTTCGTTGCATCGCCGGAAAAAACATGGA
TTGTTTTTAGGAGTTTTTGAGTGGATGCTAGATTCCTTATGGAATGAATAC-AAATGAAT
CCTTGGTAAATATTCGTGCTGGATTCGATCCTACAAACTAAACGATCAACATGGAAAAAA
ATCCCAAGGATTAAAAAGGCTCCTTCGATTCAAAGAGGCCCTCAACAGTGCAATACACAG
ATGCTTCAAAGTTTTGGAATCCATTTTGCCATGAGCGCTGCAAGCCACAGAGAGGGCCAC
ACGGCCGCAGCGCACGGAGAGGGAGTCGACGTAGCAGAGCCCCATCACCCGCAGCATTTT
TTTAATTAGTGGGGATTTCTGGGGTGGTGGGCGCAAGATTTGTAACTGGATGGCGAAGTT
TGTCTGGTGATAAAGATGGGCGCGACGAATCCGTCCATCGATCCAACGCTGTACGCGTGT
CTGGCCGGGGACCCGCCCGCCAGCGACCCACCACTATGCCCCGCCCAGATGCCTTCCCCC
CTCCCATCACCCGATGCCGTCTACAACTACTACTACTCGCTCCCGCTGCCGCTCGCTCGC
TGCTCTGCTCGCTCGTTCTCCTCCCAGTTCCCACCCCAACCATCTCCATCTCCTCCTCCT
TCCTCCTCTCCCACCCCCGCCCCCCGACTCTGGATCCAAATCCCGACCCGCCCCAGAACC
GGAACCGAGGCAAGCAAAAGCTTCGCGCAATTATTGGCC--AGATAGATAGAGAGGCGAG
GTAGCTCGCGGATCATGAAGCGGGAGTACCAGGACGCCGGAGGGAGCGGCGGCGGCGGTG
GCGGCATGGGCTCGTCCGAGGACAAGATGATGGTGTCGGCGGCGGCGGGGGAGGGGGAGG
AGGTGGACGAGCTGCTGGCGGCGCTCGGGTACAAGGTGCGCGCCTCCGACATGGCGGACG
TGGCGCAGAAGCTGGAGCAGCTCGAGATGGCCATGGGGATGGGCGGCGTGGGCGCCGGCG
CCGCCCCCGACGACAGCTTCGCCACCCACCTCGCCACGGACACCGTGCACTACAACCCCA
CCGACCTGTCGTCTTGGGTCGAGAGCATGCTGTCGGAGCTCAACGCGCCGCCGCCGCCCC
TCCCGCCCGCCCCGCAGCTCAACGCCTCCACCTCCTCCACCGTCACGGGCAGCGGCGGCT
ACTTCGATCTCCCGCCCTCCGTCGACTCCTCCAGCAGCATCTACGCGCTGCGGCCGATCC
CCTCCCCGGCCGGCGCCGTCGCGCCGGCCGACCTGTCCGCCGACTCCGTGCGGGATCCCA
AGCGGATGCGCACTGGCGGGAGCAGCACCTCGTCGTCATCCTCCTCCTCGTCGTCTCTCG
GTGGGGGCGCCAGGAGCTCTGTGGTGGAGGCTGCCCCGCCGGTCGCGGCCGCGGCCAACG
CGACGCCCGCGCTGCCGGTCGTCGTGGTCGACACGCAGGAGGCCGGGATTCGGCTGGTGC
ACGCGCTGCTGGCGTGCGCGGAGGCCGTGCAGCAGGAGAACCTCTCCGCCGCGGAGGCGC
TGGTGAAGCAGATACCCTTGCTGGCCGCGTCCCAGGGCGGCGCGATGCGCAAGGTCGCCG
CCTACTTCGGCGAGGCCCTCGCCCGCCGCGTCTTCCGCTTCCGCCCGCAGCCGGACAGCT
CCCTCCTCGACGCCGCCTTCGCCGACCTCCTCCACGCGCACTTCTACGAGTCCTGCCCCT
ACCTCAAGTTCGCGCACTTCACCGCCAACCAGGCCATCCTGGAGGCGTTCGCCGGCTGCC
GCCGCGTGCACGTCGTCGACTTCGGCATCAAGCAGGGGATGCAGTGGCCCGCACTTCTCC
AGGCCCTCGCCCTCCGTCCCGGCGGCCCTCCCTCGTTCCGCCTCACCGGCGTCGGCCCCC
CGCAGCCGGACGAGACCGACGCCCTGCAGCAGGTGGGCTGGAAGCTCGCCCAGTTCGCGC
ACACCATCCGCGTCGACTTCCAGTACCGCGGCCTCGTCGCCGCCACGCTCGCGGACCTGG
AGCCGTTCATGCTGCAGCCAGAGGGCGAGGAGGACCCGAACGAGGAGCCCGAGGTAATCG
CCGTCAACTCAGTCTTCGAGATGCACCGGCTGCTCGCGCAGCCCGGCGCCCTGGAGAAGG
TCCTGGGCACCGTGCGCGCCGTGCGGCCCAGGATCGTCACCGTGGTGGAGCAGGAGGCGA
ATCACAACTCCGGCACATTCCTGGACCGCTTCACCGAGTCTCTGCACTACTACTCCACCA
TGTTCGATTCCCTCGAGGGCGGCAGCTCCGGCGGCGGCCCATCCGAAGTCTCATCGGGGG
CTGCTGCTGCTCCTGCCGCCGCCGGCACGGACCAGGTCATGTCCGAGGTGTACCTCGGCC
GGCAGATCTGCAACGTGGTGGCCTGCGAGGGGGCGGAGCGCACAGAGCGCCACGAGACGC
TGGGCCAGTGGCGGAACCGGCTGGGCAACGCCGGGTTCGAGACCGTCCACCTGGGCTCCA
ATGCCTACAAGCAGGCGAGCACGCTGCTGGCGCTCTTCGCCGGCGGCGACGGCTACAAGG
TGGAGGAGAAGGAAGGCTGCCTGACGCTGGGGTGGCACACGCGCCCGCTGATCGCCACCT
CGGCATGGCGCCTGGCCGCGCCGTGATCTCGCGAGTTTTGAACGCTGT
>Rht-D1a_8_K1112 .
GCTTTTCCCCTTTTGTTCATCGTGTTCTTACTTGAATTCTCCTCCAATCATGAAGATCGG
CCAACCCTATGGCTTGCCCCGTATCATAACCGTGTGTCGCATTAGCTATGTATGTGTCAT
GTGAGACAAAATCGAAGGTAGGAGAAATGTTGGTTGTTGGATTTGATCATCGGTAGACAA
GTTAGGGCATCTTCGATTCACATGATTCTAGAAACACATGAAGTAAAAAGATTGCAAAGC
TATGCCCATTTGAATCATGCACGGTTTTTGGTTTCGTTGCATCGCCGG-AAAAACATGGA
TTGTTTTTAGGAGTTTTTGAGTGGATGCTAGATTCCTTATGGAATGAATACAAAATGAAT
CCTTGGTAAATATTCGTGCTGGATTCGATCCTACAAACTAAACGGTCAACATGGGAAAAA
ATCCCAAGGATTAAAAAGGCTCCTTCGATTCAAAGAGGCCCTCAACAGTGCAATACACAG
ATGCTTCAAAGTTTTGGAATCCATTTTGCCATGAGCGCTGCAAGCCACAGAGAGGGCCAC
ACGGCCGCAGCGCACGGAGAGGGAGTCGACGTAGCAGAGCCCCATCACCCGCAGCATTTT
TTTAATTAGTGGGGATTTCTGGGGTGGTGGGCGCAAGATTTGTAACTGGATGGCGAAGTT
TGTCTGGTGATAAAGATGGGCGCGACGAATCCGTCCATCGATCCAACGCTGTGCGCGTGT
CTGGCCGGGGCCCCGCCCGCCAGCGACCCACCACTATGCCCCGCCCAGATGCCTTCCCCC
CTCCCATCACCCGATGCCGTCTACAACTACTACTACTCGCTCCCGCTGCCGCTCGCTCGC
TGCTCTGCTCGCTCGTTCTCCTCCCAGTTCCCACCCCAACCATCTCCATCTCCTCCTTCT
TCCTCCTCTCCCACCCCCGCCCCCCGACCCTGGATCCAAATCCCGACCCGCCCCAGAACC
GGAACCGAGGCAAGCAAAAGCTTCGCGCAATTATTGGCCAGAGATAGATAGAGAGGCGAG
GTAGCTCGCGGATCATGAAGCGGGAGTACCAGGACGCCGGAGGGAGCGGCGGCGGCGGTG
GCGGCATGGGCTCGTCCGAGGACAAGATGATGGTGTCGGCGGCGGCGGGGGAGGGGGAGG
AGGTGGACGAGCTGCTGGCGGCGCTCGGGTACAAGGTGCGCGCCTCCGACATGGCGGACG
TGGCGCAGAAGCTGGAGCAGCTCGAGATGGCCATGGGGATGGGCGGCGTGGGCGCCGGCG
CCGCCCCCGACGACAGCTTCGCCACCCACCTCGCCACGGACACCGTGCACTACAACCCCA
CCGACCTGTCGTCTTGGGTCGAGAGCATGCTGTCGGAGCTCAACGCGCCGCCGCCGCCCC
TCCCGCCCGCCCCGCAGCTCAACGCCTCCACCTCCTCCACCGTCACGGGCAGCGGCGGCT
ACTTCGATCTCCCGCCCTCCGTCGACTCCTCCAGCAGCATCTACGCGCTGCGGCCGATCC
CCTCCCCGGCCGGCGCGACGGCGCCGGCCGACCTGTCCGCCGACTCCGTGCGGGATCCCA
AGCGGATGCGCACTGGCGGGAGCAGCACCTCGTCGTCATCCTCCTCCTCGTCGTCTCTCG
GTGGGGGCGCCAGGAGCTCTGTGGTGGAGGCTGCCCCGCCGGTCGCGGCCGCGGCCAACG
CGACGCCCGCGCTGCCGGTCGTCGTGGTCGACACGCAGGAGGCCGGGATTCGGCTGGTGC
ACGCGCTGCTGGCGTGCGCGGAGGCCGTGCAGCAGGAGAACCTCTCCGCCGCGGAGGCGC
TGGTGAAGCAGATACCCTTGCTGGCCGCGTCCCAGGGCGGCGCGATGCGCAAGGTCGCCG
CCTACTTCGGCGAGGCCCTCGCCCGCCGCGTCTTCCGCTTCCGCCCGCAGCCGGACAGCT
CCCTCCTCGACGCCGCCTTCGCCGACCTCCTCCACGCGCACTTCTACGAGTCCTGCCCCT
ACCTCAAGTTCGCGCACTTCACCGCCAACCAGGCCATCCTGGAGGCGTTCGCCAGCTGCC
GCCGCGTGCACGTCGTCGACTTCGGCATCAAGCAGGGGATGCAGTGGCCCGCACTTCTCC
AGGCCCTCGCCCTCCGTCCCGGCGGCCCTCCCTCGTTCCGCCTCACCGGCGTCGGCCCCC
CGCAGCCGGACGAGACCGACGCCCTGCAGCAGGTGGGCTGGAAGCTCGCCCAGTTCGCGC
ACACCATCCGCGTCGACTTCCAGTACCGCGGCCTCGTCGCCGCCACGCTCGCGGACCTGG
AGCCGTTCATGCTGCAGCCGGAGGGCGAGGAGGACCCGAACGAGGAGCCCGAGGTAATCG
CCGTCAACTCAGTCTTCGAGATGCACCGGCTGCTCGCGCAGCCCGGCGCCCTGGAGAAGG
TCCTGGGCACCGTGCGCGCCGTGCGGCCCAGGATCGTCACCGTGGTGGAGCAGGAGGCGA
ATCACAACTCCGGCACATTCCTGGACCGCTTCACCGAGTCTCTGCACTACTACTCCACCA
TGTTCGATTCCCTCGAGGGCGGCAGCTCCGGCGGCGGCCCATCCGAAGTCTCATCGGGGG
CTGCTGCTGCTCCTGCCGCCGCCGGCACGGACCAGGTCATGTCCGAGGTGTACCTCGGCC
GGCAGATCTGCAACGTGGTGGCCTGCGAGGGGGCGGAGCGCACAGAGCGCCACGAGACGC
TGGGCCAGTGGCGGAACCGGCTGGGCAACGCCGGGTTCGAGACCGTCCACCTGGGCTCCA
ATGCCTACAAGCAGGCGAGCACGCTGCTGGCGCTCTTCGCCGGCGGCGACGGCTACAAGG
TGGAGGAGAAGGAAGGCTGCCTGACGCTGGGGTGGCACACGCGCCCGCTGATCGCCACCT
CGGCATGGCGCCTGGCCGGGCCGTGATCTCGCGAGTTTTGAACGCTGT
>Rht-D1a_9_K1723 .
GCTTTTCCCCTTTTGTTCATCGTGTTCTTACTTGAATTCTCCTCCAATCATGAAGATTGG
CCAACCCTATGGCTTGCCCCGTATCATAACCGTGTGTCGCATTAGCTATGTATGTGTCAT
GTGAGACAAAATCGAAGGTAGGAGAAATGTTGGTTGTTGGATTTGATCATCGGTAGACAA
GTTAGGGCATCTTCGATTCACATGATTCTAGAAACACATGAAGTAAAAAGATTGCAAAGC
TATGCCCATTTGAATCATGCACGGTTTTTGGTTTCGTTGCATCGCCGG-AAAAACATGGA
TTGTTTTTAGGAGTTTTTGAGTGGATGCTAGATTCCTTATGGAATGAATACAAAATGAAT
CCTTGGTAAATATTCGTGCTGGATTCGATCCTACAAACTAAACGGTCAACATGGGAAAAA
ATCCCAAGGATTAAAAAGGCTCCTTCGATTCAAAGAGGCCCTCAACAGTGCAATACACAG
ATGCTTCAAAGTTTTGGAATCCATTTTGCCATGAGCGCTGCAAGCCACAGAGAGGGCCAC
ACGGCCGCAGCGCACGGAGAGGGAGTCGACGTAGCAGAGCCCCATCACCCGCAGCATTTT
TTTAATTAGTGGGGATTTCTGGGGTGGTGGGCGCAAGATTTGTAACTGGATGGCGAAGTT
TGTCTGGTGATAAAGATGGGCGCGACGAATCCGTCCATCGATCCAACGCTGTGCGCGTGT
CTGGCCGGGGCCCCGCCCGCCAGCGACCCACCACTATGCCCCGCCCAGATGCCTTCCCCC
CTCCCATCACCCGATGCCGTCTACAACTACTACTACTCGCTCCCGCTGCCGCTCGCTCGC
TGCTCTGCTCGCTCGTTCTCCTCCCAGTTCCCACCCCAACCATCTCCATCTCCTCCTTCT
TCCTCCTCTCCCACCCCCGCCCCCCGACCCTGGATCCAAATCCCGACCCGCCCCAGAACC
GGAACCGAGGCAAGCAAAAGCTTCGCGCAATTATTGGCCAGAGATAGATAGAGAGGCGAG
GTAGCTCGCGGATCATGAAGCGGGAGTACCAGGACGCCGGAGGGAGCGGCGGCGGCGGTG
GCGGCATGGGCTCGTCCGAGGACAAGATGATGGTGTCGGCGGCGGCGGGGGAGGGGGAGG
AGGTGGACGAGCTGCTGGCGGCGCTCGGGTACAAGGTGCGCGCCTCCGACATGGCGGACG
TGGCGCAGAAGCTGGAGCAGCTCGAGATGGCCATGGGGATGGGCGGCGTGGGCGCCGGCG
CCGCCCCCGACGACAGCTTCGCCACCCACCTCGCCACGGACACCGTGCACTACAACCCCA
CCGACCTGTCGTCTTGGGTCGAGAGCATGCTGTCGGAGCTCAACGCGCCGCCGCCGCCCC
TCCCGCCCGCCCCGCAGCTCAACGCCTCCACCTCCTCCACCGTCACGGGCAGCGGCGGCT
ACTTCGATCTCCCGCCCTCCGTCGACTCCTCCAGCAGCATCTACGCGCTGCGGCCGATCC
CCTCCCCGGCCGGCGCGACGGCGCCGGCCGACCTGTCCGCCGACTCCGTGCGGGATCCCA
AGCGGATGCGCACTGGCGGGAGCAGCACCTCGTCGTCATCCTCCTCCTCGTCGTCTCTCG
GTGGGGGCGCCAGGAGCTCTGTGGTGGAGGCTGCCCCGCCGGTCGCGGCCGCGGCCAACG
CGACGCCCGCGCTGCCGGTCGTCGTGGTCGACACGCAGGAGGCCGGGATTCGGCTGGTGC
ACGCGCTGCTGGCGTGCGCGGAGGCCGTGCAGCAGGAGAACCTCTCCGCCGCGGAGGCGC
TGGTGAAGCAGATACCCTTGCTGGCCGCGTCCCAGGGCGGCGCGATGCGCAAGGTCGCCG
CCTACTTCGGCGAGGCCCTCGCCCGCCGCGTCTTCCGCTTCCGCCCGCAGCCGGACAGCT
CCCTCCTCGACGCCGCCTTCGCCGACCTCCTCCACGCGCACTTCTACGAGTCCTGCCCCT
ACCTCAAGTTCGCGCACTTCACCGCCAACCAGGCCATCCTGGAGGCGTTCGCCAGCTGCC
GCCGCGTGCACGTCGTCGACTTCGGCATCAAGCAGGGGATGCAGTGGCCCGCACTTCTCC
AGGCCCTCGCCCTCCGTCCCGGCGGCCCTCCCTCGTTCCGCCTCACCGGCGTCGGCCCCC
CGCAGCCGGACGAGACCGACGCCCTGCAGCAGGTGGGCTGGAAGCTCGCCCAGTTCGCGC
ACACCATCCGCGTCGACTTCCAGTACCGCGGCCTCGTCGCCGCCACGCTCGCGGACCTGG
AGCCGTTCATGCTGCAGCCGGAGGGCGAGGAGGACCCGAACGAGGAGCCCGAGGTAATCG
CCGTCAACTCAGTCTTCGAGATGCACCGGCTGCTCGCGCAGCCCGGCGCCCTGGAGAAGG
TCCTGGGCACCGTGCGCGCCGTGCGGCCCAGGATCGTCACCGTGGTGGAGCAGGAGGCGA
ATCACAACTCCGGCACATTCCTGGACCGCTTCACCGAGTCTCTGCACTACTACTCCACCA
TGTTCGATTCCCTCGAGGGCGGCAGCTCCGGCGGCGGCCCATCCGAAGTCTCATCGGGGG
CTGCTGCTGCTCCTGCCGCCGCCGGCACGGACCAGGTCATGTCCGAGGTGTACCTCGGCC
GGCAGATCTGCAACGTGGTGGCCTGCGAGGGGGCGGAGCGCACAGAGCGCCACGAGACGC
TGGGCCAGTGGCGGAACCGGCTGGGCAACGCCGGGTTCGAGACCGTCCACCTGGGCTCCA
ATGCCTACAAGCAGGCGAGCACGCTGCTGGCGCTCTTCGCCGGCGGCGACGGCTACAAGG
TGGAGGAGAAGGAAGGCTGCCTGACGCTGGGGTGGCACACGCGCCCGCTGATCGCCACCT
CGGCATGGCGCCTGGCCGGGCCGTGATCTCGCGAGTTTTGAACGCTGT
>Rht-D1a_10_KT120-10 .
GCTTTTCCCCTTTTGTTCATCGTGTTCTTACTTGAATTCTCCTCCAATCATGAAGATCGG
CCAACCCTATGGCTTGCCCCGTATCATAACCGTGTGTCGCATTAGCTATGTATGTGTCAT
GTGAGACAAAATCGAAGGTAGGAGAAATGTTGGTTGTTGGATTTGATCATCGGTAGACAA
GTTAGGGCATCTTCGATTCACATGATTCTAGAAACACATGAAGTAAAAAGATTGCAAAGC
TATGCCCATTTGAATCATGCACGGTTTTTGGTTTCGTTGCATCGCCGG-AAAAACATGGA
TTGTTTTTAGGAGTTTTTGAGTGGACGCTAGATTCCTTATGGAATGAATACAAAATGAAT
CCTTGGTAAATATTCGTGCTGGATTCGATCCTACAAACTAAACGGTCAACATGGAAAAAA
ATCCCAAGGATTAAAAAGGCTCCTTCGATTCAAAGAGGCCCTCAACAGTGCAATACACAG
ATGCTTCAAAGTTTTGGAATCCATTTTGCCATGAGCGCTGCAAGCCACAGAGAGGGCCAC
ACGGCCGCAGCGCACGGAGAGGGAGTCGACGTAGCAGAGCCCCATCACCCGCAGCATTTT
TTTAATTAGTGGGGATTTCTGGGGTGGTGGGCGCAAGATTTGTAACTGGATGGCGAAGTT
TGTCTGGTGATAAAGATGGGCGCGACGAATCCGTCCATCGATCCAACGCTGTGCGCGTGT
CTGGCCGGGGCCCCGCCCGCCAGCGACCCACCACTATGCCCCGCCCAGATGCCTTCCCCC
CTCCCATCACCCGATGCCGTCTACAACTACTACTACTCGCTCCCGCTGCCGCTCGCTCGC
TGCTCTGCTCGCTCGTTCTCCTCCCAGTTCCCACCCCAACCATCTCCATCTCCTCCTTCT
TCCTCCTCTCCCACCCCCGCCCCCCGACCCTGGATCCAAATCCCGACCCGCCCCAGAACC
GGAACCGAGGCAAGCAAAAGCTTCGCGCAATTATTGGCCAGAGATAGATAGAGAGGCGAG
GTAGCTCGCGGATCATGAAGCGGGAGTACCAGGACGCCGGAGGGAGCGGCGGCGGCGGTG
GCGGCATGGGCTCGTCCGAGGACAAGATGATGGTGTCGGCGGCGGCGGGGGAGGGGGAGG
AGGTGGACGAGCTGCTGGCGGCGCTCGGGTACAAGGTGCGCGCCTCCGACATGGCGGACG
TGGCGCAGAAGCTGGAGCAGCTCGAGATGGCCATGGGGATGGGCGGCGTGGGCGCCGGCG
CCGCCCCCGACGACAGCTTCGCCACCCACCTCGCCACGGACACCGTGCACTACAACCCCA
CCGACCTGTCGTCTTGGGTCGAGAGCATGCTGTCGGAGCTCAACGCGCCGCCGCCGCCCC
TCCCGCCCGCCCCGCAGCTCAACGCCTCCACCTCCTCCACCGTCACGGGCAGCGGCGGCT
ACTTCGATCTCCCGCCCTCCGTCGACTCCTCCAGCAGCATCTACGCGCTGCGGCCGATCC
CCTCCCCGGCCGGCGCGACGGCGCCGGCCGACCTGTCCGCCGACTCCGTGCGGGATCCCA
AGCGGATGCGCACTGGCGGGAGCAGCACCTCGTCGTCATCCTCCTCCTCGTCGTCTCTCG
GTGGGGGCGCCAGGAGCTCTGTGGTGGAGGCTGCCCCGCCGGTCGCGGCCGCGGCCAACG
CGACGCCCGCGCTGCCGGTCGTCGTGGTCGACACGCAGGAGGCCGGGATTCGGCTGGTGC
ACGCGCTGCTGGCGTGCGCGGAGGCCGTGCAGCAGGAGAACCTCTCCGCCGCGGAGGCGC
TGGTGAAGCAGATACCCTTGCTGGCCGCGTCCCAGGGCGGCGCGATGCGCAAGGTCGCCG
CCTACTTCGGCGAGGCCCTCGCCCGCCGCGTCTTCCGCTTCCGCCCGCAGCCGGACAGCT
CCCTCCTCGACGCCGCCTTCGCCGACCTCCTCCACGCGCACTTCTACGAGTCCTGCCCCT
ACCTCAAGTTCGCGCACTTCACCGCCAACCAGGCCATCCTGGAGGCGTTCGCCGGCTGCC
GCCGCGTGCACGTCGTCGACTTCGGCATCAAGCAGGGGATGCAGTGGCCCGCACTTCTCC
AGGCCCTCGCCCTCCGTCCCGGCGGCCCTCCCTCGTTCCGCCTCACCGGCGTCGGCCCCC
CGCAGCCGGACGAGACCGACGCCCTGCAGCAGGTGGGCTGGAAGCTCGCCCAGTTCGCGC
ACACCATCCGCGTCGACTTCCAGTACCGCGGCCTCGTCGCCGCCACGCTCGCGGACCTGG
AGCCGTTCATGCTGCAGCCGGAGGGCGAGGAGGACCCGAACGAGGAGCCCGAGGTAATCG
CCGTCAACTCAGTCTTCGAGATGCACCGGCTGCTCGCGCAGCCCGGCGCCCTGGAGAAGG
TCCTGGGCACCGTGCGCGCCGTGCGGCCCAGGATCGTCACCGTGGTGGAGCAGGAGGCGA
ATCACAACTCCGGCACATTCCTGGACCGCTTCACCGAGTCTCTGCACTACTACTCCACCA
TGTTCGATTCCCTCGAGGGCGGCAGCTCCGGCGGCGGCCCATCCGAAGTCTCATCGGGGG
CTGCTGCTGCTCCTGCCGCCGCCGGCACGGACCAGGTCATGTCCGAGGTGTACCTCGGCC
GGCAGATCTGCAACGTGGTGGCCTGCGAGGGGGCGGAGCGCACAGAGCGCCACGAGACGC
TGGGCCAGTGGCGGAACCGGCTGGGCAACGCCGGGTTCGAGACCGTCCACCTGGGCTCCA
ATGCCTACAAGCAGGCGAGCACGCTGCTGGCGCTCTTCGCCGGCGGCGACGGCTACAAGG
TGGAGGAGAAGGAAGGCTGCCTGACGCTGGGGTGGCACACGCGCCCGCTGATCGCCACCT
CGGCATGGCGCCTGGCCGGGCCGTGATCTCGCGAGTTTTGAACGCTGT
>Rht-D1a_11_C21-5130 .
GCTTTTCCCCTTTTGTTCATCGTGTTCTTACTTGAATTCTCCTCCAATCATGAAGATCGG
CCATCCCTATGGCTTGCCCCGTATCATAACCGTGTGTCGCATTAGCTATGTATGTGTCAT
GTGAGACAAAATCGAAGGTAGGAGAAATGTTGGTTGTTGGATTTGATCATCGGTAGACAA
GTTAGGGCATCTTCGATTCACATGATTCTAGAAACACATGAAGTAAAAAGATTGCAAAGC
TATGCCCATTTGAATCATGCACGGTTTTTGGTTTCGTTGCATCGCCGGAAAAAACATGGA
TTGTTTTTAGGAGTTTTTGAGTGGATGCTAGATTCCTTATGGAATGAATAT-AAATGAAT
CCTTGGTAAATATTCGTGCTGGATTCGATCCTACAAACTAAACGATCAACATGGAAAAAA
ATCCCAAGGATTAAAAAGGCTCCTTCGATTCAAAGAGGCCCTCAACAGTGCAATACACAG
ATGCTTCAAAGTTTTGGAATCCATTTTGCCATGAGCGCTGCAAGCCACAGAGAGGGCCAC
ACGGCCGCAGCGCACGGAGAGGGAGTCGACGTAGCAGAGCCCCATCACCCGCAGCATTTT
TTTAATTAGTGGGGATTTCTGGGGTGGTGGGCGCAAGATTTGTAACTGGATGGCGAAGTT
TGTCTGGTGATAAAGATGGGCGCGACGAATCCGTCCATCGATCCAACGCTGTGCGCGTGT
CTGGCCGGGGACCCGCCCGCCAGCGACCCACCACTATGCCCCGCCCAGATGCCTTCCCCC
CTCCCATCACCCGATGCCGTCTACAACTACTACTACTCGCTCCCGCTGCCGCTCGCTCGC
TGCTCTGCTCGCTCGTTCTCCTCCCAGTTCCCACCCCAACCATCTCCATCTCCTCCTCCT
TCCTCCTCTCCCACCCCCGCCCCCCGACTCTGGATCCAAATCCCGACCCGCCCCAGAACC
GGAACCGAGGCAAGCAAAAGCTTCGCGCAATTATTGGCC--AGATAGATAGAGAGGCGAG
GTAGCTCGCGGATCATGAAGCGGGAGTACCAGGACGCCGGAGGGAGCGGCGGCGGCGGTG
GCGGCATGGGCTCGTCCGAGGACAAGATGATGGTGTCGGCGGCGGCGGGGGAGGGGGAGG
AGGTGGACGAGCTGCTGGCGGCGCTCGGGTACAAGGTGCGCGCCTCCGACATGGCGGACG
TGGCGCAGAAGCTGGAGCAACTCGAGATGGCCATGGGGATGGGCGGCGTGGGCGCCGGCG
CCGCCCCCGACGACAGCTTCGCCACCCACCTCGCCACGGACACCGTGCACTACAACCCCA
CCGACCTGTCGTCTTGGGTCGAGAGCATGCTGTCGGAGCTCAACGCGCCGCCGCCGCCCC
TCCCGCCCGCCCCGCAGCTCAACGCCTCCACCTCCTCCACCGTCACGGGCAGCGGCGGCT
ACTTCGATCTCCCGCCCTCCGTCGACTCCTCCAGCAGCATCTACGCGCTGCGGCCGATCC
CCTCCCCGGCCGGCGCCGTCGCGCCGGCCGACCTGTCCGCCGACTCCGTGCGGGATCCCA
AGCGGATGCGCACTGGCGGGAGCAGCACCTCGTCGTCATCCTCCTCCTCGTCGTCTCTCG
GTGGGGGCGCCAGGAGCTCTGTGGTGGAGGCTGCCCCGCCGGTCGCGGCCGCGGCCAACG
CGACGCCCGCGCTGCCGGTCGTCGTGGTCGACACGCAGGAGGCCGGGATTCGGCTGGTGC
ACGCGCTGCTGGCGTGCGCGGAGGCCGTGCAGCAGGAGAACCTCTCCGCCGCGGAGGCGC
TGGTGAAGCAGATACCCTTGCTGGCCGCGTCCCAGGGCGGCGCGATGCGCAAGGTCGCCG
CCTACTTCGGCGAGGCCCTCGCCCGCCGCGTCTTCCGCTTCCGCCCGCAGCCGGACAGCT
CCCTCCTCGACGCCGCCTTCGCCGACCTCCTCCACGCGCACTTCTACGAGTCCTGCCCCT
ACCTCAAGTTCGCGCACTTCACCGCCAACCAGGCCATCCTGGAGGCGTTCGCCGGCTGCC
GCCGCGTGCACGTCGTCGACTTCGGCATCAAGCAGGGGATGCAGTGGCCCGCACTTCTCC
AGGCCCTCGCCCTCCGTCCCGGCGGCCCTCCCTCGTTCCGCCTCACCGGCGTCGGCCCCC
CGCAGCCGGACGAGACCGACGCCCTGCAGCAGGTGGGCTGGAAGCTCGCCCAGTTCGCGC
ACACCATCCGCGTCGACTTCCAGTACCGCGGCCTCGTCGCCGCCACGCTCGCGGACCTGG
AGCCGTTCATGCTGCAGCCAGAGGGCGAGGAGGACCCGAACGAGGAGCCCGAGGTAATCG
CCGTCAACTCAGTCTTCGAGATGCACCGGCTGCTCGCGCAGCCCGGCGCCCTGGAGAAGG
TCCTGGGCACCGTGCGCGCCGTGCGGCCCAGGATCGTCACCGTGGTGGAGCAGGAGGCGA
ATCACAACTCCGGCACATTCCTGGACCGCTTCACCGAGTCTCTGCACTACTACTCCACCA
TGTTCGATTCCCTCGAGGGCGGCAGCTCCGGCGGCGGCCCATCCGAAGTCTCATCGGGGG
CTGCTGCTGCTCCTGCCGCCGCCGGCACGGACCAGGTCATGTCCGAGGTGTACCTCGGCC
GGCAGATCTGCAACGTGGTGGCCTGCGAGGGGGCGGAGCGCACAGAGCGCCACGAGACGC
TGGGCCAGTGGCGGAACCGGCTGGGCAACGCCGGGTTCGAGACCGTCCACCTGGGCTCCA
ATGCCTACAAGCAGGCGAGCACGCTGCTGGCGCTCTTCGCCGGCGGCGACGGCTACAAGG
TGGAGGAGAAGGAAGGCTGCCTGACGCTGGGGTGGCACACGCGCCCGCTGATCGCCACCT
CGGCATGGCGCCTGGCCGCGCCGTGATCTCGCGAGTTTTGAACGCTGT
>Rht-D1a_12_AL8/78 .
GCTTTTCCCCTTTTGTTCATCGTGTTCTTACTTGAATTCTCCTCCAATCATGAAGATCGG
CCAACCCTATGGCTTGCCCCGTATCATAACCGTGTGTCGCATTAGCTATGTATGTGTCAT
GTGAGACAAAATCGAAGGTAGGAGAAATGTTGGTTGTTGGATTTGATCATCGGTAGACAA
GTTAGGGCATCTTCGATTCACATGATTCTAGAAACACATGAAGTAAAAAGATTGCAAAGC
TATGCCCATTTGAATCATGCACGGTTTTTGGTTTCGTTGCATCGCCGG-AAAAACATGGA
TTGTTTTTAGGAGTTTTTGAGTGGATGCTAGATTCCTTATGGAATGAATACAAAATGAAT
CCTTGGTAAATATTCGTGCTGGATTCGATCCTACAAACTAAACGGTCAACATGGAAAAAA
ATCCCAAGGATTAAAAAGGCTCCTTCGATTCAAAGAGGCCCTCAACAGTGCAATACACAG
ATGCTTCAAAGTTTTGGAATCCATTTTGCCATGAGCGCTGCAAGCCACAGAGAGGGCCAC
ACGGCCGCAGCGCACGGAGAGGGAGTCGACGTAGCAGAGCCCCATCACCCGCAGCATTTT
TTTAATTAGTGGGGATTTCTGGGGTGGTGGGCGCAAGATTTGTAACTGGATGGCGAAGTT
TGTCTGGTGATAAAGATGGGCGCGACGAATCCGTCCATCGATCCAACGCTGTGCGCGTGT
CTGGCCGGGGCCCCGCCCGCCAGCGACCCACCACTATGCCCCGCCCAGATGCCTTCCCCC
CTCCCATCACCCGATGCCGTCTACAACTACTACTACTCGCTCCCGCTGCCGCTCGCTCGC
TGCTCTGCTCGCTCGTTCTCCTCCCAGTTCCCACCCCAACCATCTCCATCTCCTCCTTCT
TCCTCCTCTCCCACCCCCGCCCCCCGACCCTGGATCCAAATCCCGACCCGCCCCAGAACC
GGAACCGAGGCAAGCAAAAGCTTCGCGCAATTATTGGCCAGAGATAGATAGAGAGGCGAG
GTAGCTCGCGGATCATGAAGCGGGAGTACCAGGACGCCGGAGGGAGCGGCGGCGGCGGTG
GCGGCATGGGCTCGTCCGAGGACAAGATGATGGTGTCGGCGGCGGCGGGGGAGGGGGAGG
AGGTGGACGAGCTGCTGGCGGCGCTCGGGTACAAGGTGCGCGCCTCCGACATGGCGGACG
TGGCGCAGAAGCTGGAGCAGCTCGAGATGGCCATGGGGATGGGCGGCGTGGGCGCCGGCG
CCGCCCCCGACGACAGCTTCGCCACCCACCTCGCCACGGACACCGTGCACTACAACCCCA
CCGACCTGTCGTCTTGGGTCGAGAGCATGCTGTCGGAGCTCAACGCGCCGCCGCCGCCCC
TCCCGCCCGCCCCGCAGCTCAACGCCTCCACCTCCTCCACCGTCACGGGCAGCGGCGGCT
ACTTCGATCTCCCGCCCTCCGTCGACTCCTCCAGCAGCATCTACGCGCTGCGGCCGATCC
CCTCCCCGGCCGGCGCCGTCGCGCCGGCCGACCTGTCCGCCGACTCCGTGCGGGATCCCA
AGCGGATGCGCACTGGCGGGAGCAGCACCTCGTCGTCATCCTCCTCCTCGTCGTCTCTCG
GTGGGGGCGCCAGGAGCTCTGTGGTGGAGGCTGCCCCGCCGGTCGCGGCCGCGGCCAACG
CGACGCCCGCGCTGCCGGTCGTCGTGGTCGACACGCAGGAGGCCGGGATTCGGCTGGTGC
ACGCGCTGCTGGCGTGCGCGGAGGCCGTGCAGCAGGAGAACCTCTCCGCCGCGGAGGCGC
TGGTGAAGCAGATACCCTTGCTGGCCGCGTCCCAGGGCGGCGCGATGCGCAAGGTCGCCG
CCTACTTCGGCGAGGCCCTCGCCCGCCGCGTCTTCCGCTTCCGCCCGCAGCCGGACAGCT
CCCTCCTCGACGCCGCCTTCGCCGACCTCCTCCACGCGCACTTCTACGAGTCCTGCCCCT
ACCTCAAGTTCGCGCACTTCACCGCCAACCAGGCCATCCTGGAGGCGTTCGCCGGCTGCC
GCCGCGTGCACGTCGTCGACTTCGGCATCAAGCAGGGGATGCAGTGGCCCGCACTTCTCC
AGGCCCTCGCCCTCCGTCCCGGCGGCCCTCCCTCGTTCCGCCTCACCGGCGTCGGCCCCC
CGCAGCCGGACGAGACCGACGCCCTGCAGCAGGTGGGCTGGAAGCTCGCCCAGTTCGCGC
ACACCATCCGCGTCGACTTCCAGTACCGCGGCCTCGTCGCCGCCACGCTCGCGGACCTGG
AGCCGTTCATGCTGCAGCCGGAGGGCGAGGAGGACCCGAACGAGGAGCCCGAGGTAATCG
CCGTCAACTCAGTCTTCGAGATGCACCGGCTGCTCGCGCAGCCCGGCGCCCTGGAGAAGG
TCCTGGGCACCGTGCGCGCCGTGCGGCCCAGGATCGTCACCGTGGTGGAGCAGGAGGCGA
ATCACAACTCCGGCACATTCCTGGACCGCTTCACCGAGTCTCTGCACTACTACTCCACCA
TGTTCGATTCCCTCGAGGGCGGCAGCTCCGGCGGCGGCCCATCCGAAGTCTCATCGGGGG
CTGCTGCTGCTCCTGCCGCCGCCGGCACGGACCAGGTCATGTCCGAGGTGTACCTCGGCC
GGCAGATCTGCAACGTGGTGGCCTGCGAGGGGGCGGAGCGCACAGAGCGCCACGAGACGC
TGGGCCAGTGGCGGAACCGGCTGGGCAACGCCGGGTTCGAGACCGTCCACCTGGGCTCCA
ATGCCTACAAGCAGGCGAGCACGCTGCTGGCGCTCTTCGCCGGCGGCGACGGCTACAAGG
TGGAGGAGAAGGAAGGCTGCCTGACGCTGGGGTGGCACACGCGCCCGCTGATCGCCACCT
CGGCATGGCGCCTGGCCGGGCCGTGATCTCGCGAGTTTTGAACGCTGT
>CDS .
------------------------------------------------------------
------------------------------------------------------------
------------------------------------------------------------
------------------------------------------------------------
------------------------------------------------------------
------------------------------------------------------------
------------------------------------------------------------
------------------------------------------------------------
------------------------------------------------------------
------------------------------------------------------------
------------------------------------------------------------
------------------------------------------------------------
------------------------------------------------------------
------------------------------------------------------------
------------------------------------------------------------
------------------------------------------------------------
------------------------------------------------------------
--------------ATGAAGCGGGAGTACCAGGACGCCGGAGGGAGCGGCGGCGGCGGTG
GCGGCATGGGCTCGTCCGAGGACAAGATGATGGTGTCGGCGGCGGCGGGGGAGGGGGAGG
AGGTGGACGAGCTGCTGGCGGCGCTCGGGTACAAGGTGCGCGCCTCCGACATGGCGGACG
TGGCGCAGAAGCTGGAGCAGCTCGAGATGGCCATGGGGATGGGCGGCGTGGGCGCCGGCG
CCGCCCCCGACGACAGCTTCGCCACCCACCTCGCCACGGACACCGTGCACTACAACCCCA
CCGACCTGTCGTCTTGGGTCGAGAGCATGCTGTCGGAGCTCAACGCGCCGCCGCCGCCCC
TCCCGCCCGCCCCGCAGCTCAACGCCTCCACCTCCTCCACCGTCACGGGCAGCGGCGGCT
ACTTCGATCTCCCGCCCTCCGTCGACTCCTCCAGCAGCATCTACGCGCTGCGGCCGATCC
CCTCCCCGGCCGGCGCCGTCGCGCCGGCCGACCTGTCCGCCGACTCCGTGCGGGATCCCA
AGCGGATGCGCACTGGCGGGAGCAGCACCTCGTCGTCATCCTCCTCCTCGTCGTCTCTCG
GTGGGGGCGCCAGGAGCTCTGTGGTGGAGGCTGCCCCGCCGGTCGCGGCCGCGGCCAACG
CGACGCCCGCGCTGCCGGTCGTCGTGGTCGACACGCAGGAGGCCGGGATTCGGCTGGTGC
ACGCGCTGCTGGCGTGCGCGGAGGCCGTGCAGCAGGAGAACCTCTCCGCCGCGGAGGCGC
TGGTGAAGCAGATACCCTTGCTGGCCGCGTCCCAGGGCGGCGCGATGCGCAAGGTCGCCG
CCTACTTCGGCGAGGCCCTCGCCCGCCGCGTCTTCCGCTTCCGCCCGCAGCCGGACAGCT
CCCTCCTCGACGCCGCCTTCGCCGACCTCCTCCACGCGCACTTCTACGAGTCCTGCCCCT
ACCTCAAGTTCGCGCACTTCACCGCCAACCAGGCCATCCTGGAGGCGTTCGCCGGCTGCC
GCCGCGTGCACGTCGTCGACTTCGGCATCAAGCAGGGGATGCAGTGGCCCGCACTTCTCC
AGGCCCTCGCCCTCCGTCCCGGCGGCCCTCCCTCGTTCCGCCTCACCGGCGTCGGCCCCC
CGCAGCCGGACGAGACCGACGCCCTGCAGCAGGTGGGCTGGAAGCTCGCCCAGTTCGCGC
ACACCATCCGCGTCGACTTCCAGTACCGCGGCCTCGTCGCCGCCACGCTCGCGGACCTGG
AGCCGTTCATGCTGCAGCCGGAGGGCGAGGAGGACCCGAACGAGGAGCCCGAGGTAATCG
CCGTCAACTCAGTCTTCGAGATGCACCGGCTGCTCGCGCAGCCCGGCGCCCTGGAGAAGG
TCCTGGGCACCGTGCGCGCCGTGCGGCCCAGGATCGTCACCGTGGTGGAGCAGGAGGCGA
ATCACAACTCCGGCACATTCCTGGACCGCTTCACCGAGTCTCTGCACTACTACTCCACCA
TGTTCGATTCCCTCGAGGGCGGCAGCTCCGGCGGCGGCCCATCCGAAGTCTCATCGGGGG
CTGCTGCTGCTCCTGCCGCCGCCGGCACGGACCAGGTCATGTCCGAGGTGTACCTCGGCC
GGCAGATCTGCAACGTGGTGGCCTGCGAGGGGGCGGAGCGCACAGAGCGCCACGAGACGC
TGGGCCAGTGGCGGAACCGGCTGGGCAACGCCGGGTTCGAGACCGTCCACCTGGGCTCCA
ATGCCTACAAGCAGGCGAGCACGCTGCTGGCGCTCTTCGCCGGCGGCGACGGCTACAAGG
TGGAGGAGAAGGAAGGCTGCCTGACGCTGGGGTGGCACACGCGCCCGCTGATCGCCACCT
CGGCATGGCGCCTGGCCGGGCCGTGA----------------------
